# Supplementary material for: Competition and predation as possible causes of bacterial rarity
Source: Environ Microbiol. 2019 Mar 18;21(4):1356–68. doi: 10.1111/1462-2920.14569 (PMC6850713; doi:10.1111/1462-2920.14569)
Supplement: Supplementary file 2 — Appendix 2: Supporting Information. [file EMI-21-1356-s002.xlsx]

## Sheet: Description
File name
Sequence and count data of constructed bacterial communities in an experiment on the causes of bacterial rarity
File description
In november 2016 bacterial communities were constructed at Utrecht University, grown for one week and then fixated for cell counting by flow cytometry or frozen for DNA extraction and Illumina MiSeq
General description of datasheets
Heading	levels	description
Sequence sample ID		Identifier for Illumina sequencing
Species	S1-S24	Identifier for bacterial isolates used in this study
Community	1-24	Identifer for artificial communities
Nutrient	0.1, 0.01, 0.001, 0.0001, 0.00001	4 different dilutions of TSB used as growth medium
Predator	0,1, 2, 3	0= no predator (CTRL), 1= amoebal predator 1, 2=amoebal predator 2, 3= amoebal predator 3
Description of single datasheets
Bacterial isolates
Heading	levels	description
Phylum		phylogenetic affiliation according to the SILVA database
class		phylogenetic affiliation according to the SILVA database
order		phylogenetic affiliation according to the SILVA database
family		phylogenetic affiliation according to the SILVA database
Relative abundance in soil %		relative abundance in soil as assessed in Kurm et al. 2017, Ecology
Growth rate TSB (h-1)		growth rate in TSB as assessed in Kurm et al. 2017, Ecology
Abundance group	rare, abundant	rare=<0.01% relative abundance, abundant=>0.01% relative abundance
Growth group	slow, fast	slow= growth rate <0.1 h-1, fast= growth rate >0.1 h-1
rRNAVet		rRNA copy number according to Vetrovsky & Baldrian 2013, PlosOne
Community composition
Heading	levels	description
S1-S24	1,0	1= presence of respective isolate in the community, 0= absence of teh respective species in the community
Plate setup		Depiction of 96-well plates used in this study
0.1TSB- 0.0001 TSB		Medium used on the plate
CTRL		Predator free control
Predator1-3		addition of amoebal predator 1-3
C1-24		Community 1-24
M1-24		Monoculture of species 1-24
Treatments
Heading	levels	description
Plate	1-8	96-well plate on whcih the sample was located
Plate sample ID		Identifier of the sample location on the plate
Monoculture		Species 1-24
Microcosm content
Heading	levels	description
Sample	Community control, Community predator, Monoculture	Community control=well contained a community, but no predator, Community predator= well contained a community with a predator, Monoculture= well contained a monoculture
Total volume (μl)		Total volume in a well
Medium (μl)		Volume of the growth medium
Bacterial inoculum (μl)		Volume of the bacterial inoculum
Bacterial concentration inoculum (cells/ml)		concentration of the bacterial inoculum
Bacterial concentration final (cells/ml)		bacterial concentration in a well
Amoebal inoculum (μl)		Volume of the amoebal inoculum
Amoebal concentration inoculum (cells/ml)		concentration of the amoebal inoculum
Amoebal concentration final (cells/ml)		amoebal concentration in a well
MgSO4 buffer (μl)		volume of added MgSO4 buffer
Cell count community
Heading	levels	description
Plate	1-8	96-well plate on whcih the sample was located
Total		Total sample cell count
Gate2		gated cell count
Mean Gate 2 FL1		mean gated fluorescence
Cell count monoculture
Heading	levels	description
Plate	1-8	96-well plate on whcih the sample was located
Total		Total sample cell count
Gate2		gated cell count
Mean Gate 2 FL1		mean gated fluorescence
Sequence reads not-normalized		number of sequence reads from mapping to isolate database, before calculation of relative abundance
Heading	levels	description
Sequence count		counts of reads that clustered with a species
Relative abundance
Heading	levels	description
Relative abundance		Relative abundance normalized with 16S rRNA copy number
Relative abundance predator average
Heading	levels	description
Predator	0, 1	0=Predator free control, 1= ameobal predator
Relative abundance		Relative abundance normalized with 16S rRNA copy number averaged over the 3 predators
Sequence reads de novo		number of sequence reads from de novo clustering
Heading	levels	description
Sequence count		counts of reads in a cluster

## Sheet: Bacterial isolates
Species	Phylum	Class	Order	Family	Relative abundance in soil %	Growth rate TSB (h-1)	Abundance group	Growth group	rRNAVet
S1	Proteobacteria	Alphaproteobacteria	Rhizobiales	Methylobacteriaceae	0.000272	0.00688771	rare	slow	5.1
S2	Firmicutes	Bacilli	Lactobacillales	Carnobacteriaceae	0.00047	0.0343588	rare	slow	4.5
S3	Proteobacteria	Alphaproteobacteria	Sphingomonadales	Sphingomonadaceae	0	0.0370893	rare	slow	1
S4	Proteobacteria	Betaproteobacteria	Burkholderiales	Comamonadaceae	0	0.0382997	rare	slow	2
S5	Proteobacteria	Alphaproteobacteria	Rhizobiales	Phyllobacteriaceae	0	0.030613	rare	slow	2
S6	Actinobacteria	Actinobacteria	Actinomycetales	Microbacteriaceae	0	0.0834377	rare	slow	2
S7	Proteobacteria	Alphaproteobacteria	Caulobacterales	Caulobacteraceae	0.089863	0.010176	abundant	slow	1
S8	Actinobacteria	Actinobacteria	Kineosporiales	Kineosporiaceae	0.109113	0.0856447	abundant	slow	4
S9	Actinobacteria	Actinobacteria	Actinomycetales	Nocardioidaceae	0.00116	0.0592394	abundant	slow	1
S10	Proteobacteria	Alphaproteobacteria	Rhizobiales	Xanthobacteraceae	0.00197	0.0105689	abundant	slow	1
S11	Proteobacteria	Alphaproteobacteria	Rhizobiales	Bradyrhizobiaceae	0.0197387	0.0273162	abundant	slow	1.9
S12	Proteobacteria	Alphaproteobacteria	Rhizobiales	Phyllobacteriaceae	0.0125114	0.0627922	abundant	slow	2
S13	Firmicutes	Bacilli	Bacillales	Staphylococcaceae	0.000272	0.211989	rare	fast	5.3
S14	Proteobacteria	Betaproteobacteria	Burkholderiales	Oxalobacteraceae	0	0.177793	rare	fast	2.7
S15	Proteobacteria	Gammaproteobacteria	Enterobacteriales	Enterobacteriaceae	0.00034	0.157694	rare	fast	6.8
S16	Proteobacteria	Gammaproteobacteria	Pseudomonadales	Pseudomonadaceae	0	0.162538	rare	fast	5
S17	Actinobacteria	Actinobacteria	Actinomycetales	Propionibacteriaceae	0	0.124481	rare	fast	1
S18	Proteobacteria	Gammaproteobacteria	Xanthomonadales	Xanthomonadaceae	0	0.125349	rare	fast	1.5
S19	Firmicutes	Bacilli	Bacillales	Staphylococcaceae	0.00434	0.18336	abundant	fast	5.3
S20	Actinobacteria	Actinobacteria	Actinomycetales	Nocardioidaceae	0.00283	0.161399	abundant	fast	1
S21	Firmicutes	Bacilli	Bacillales	Bacillaceae	0.0110246	0.143803	abundant	fast	10.4
S22	Actinobacteria	Actinobacteria	Actinomycetales	Intrasporangiaceae	0.0695262	0.127745	abundant	fast	2
S23	Proteobacteria	Gammaproteobacteria	Pseudomonadales	Pseudomonadaceae	0.087731	0.186025	abundant	fast	5
S24	Firmicutes	Bacilli	Bacillales	Paenibacillaceae	0.0155868	0.11439	abundant	fast	12.7

## Sheet: Community composition
Community	S1	S2	S3	S4	S5	S6	S7	S8	S9	S10	S11	S12	S13	S14	S15	S16	S17	S18	S19	S20	S21	S22	S23	S24
1	1	1	1	0	0	0	0	0	0	1	1	1	1	0	0	0	1	1	1	0	1	1	0	0
2	1	0	1	0	1	0	0	1	0	1	0	1	0	1	0	1	0	1	1	1	0	1	0	0
3	0	1	1	0	0	1	0	0	0	1	1	1	0	1	1	1	0	0	0	0	0	1	1	1
4	1	1	0	0	1	0	1	1	0	0	1	0	1	1	0	0	1	0	0	1	0	1	0	1
5	0	1	0	1	1	0	1	1	0	0	0	0	1	1	0	1	1	0	0	0	1	1	1	0
6	1	0	0	1	1	0	0	1	1	0	1	0	0	1	0	0	1	1	0	1	0	1	0	1
7	0	0	1	0	1	1	0	1	1	0	0	1	1	0	0	1	0	1	1	1	1	0	0	0
8	0	0	1	0	1	1	0	0	1	0	1	1	1	1	0	0	0	1	1	0	1	0	1	0
9	1	0	1	1	0	0	1	1	0	1	0	0	1	0	1	0	0	1	0	0	1	1	0	1
10	1	0	0	1	0	1	0	1	1	0	1	0	1	1	1	0	0	0	1	0	1	0	0	1
11	1	1	0	0	0	1	1	0	1	1	0	0	0	0	1	1	1	0	0	1	0	0	1	1
12	1	1	0	1	0	0	1	1	0	0	0	1	1	0	1	0	0	1	1	1	0	0	0	1
13	0	0	1	1	1	0	0	1	0	1	1	0	1	0	1	1	0	0	1	0	0	1	1	0
14	0	1	0	1	1	0	0	0	1	1	1	0	0	1	1	0	0	1	0	1	1	1	0	0
15	0	1	0	1	0	1	1	0	0	0	1	1	1	0	0	0	1	1	1	0	1	0	0	1
16	0	0	0	1	1	1	1	0	1	0	1	0	0	1	1	0	1	0	0	1	1	0	1	0
17	1	1	0	0	0	1	0	0	1	1	0	0	1	0	0	1	1	1	1	0	0	0	1	1
18	1	0	0	1	0	1	1	1	0	1	0	1	1	0	0	0	1	0	0	0	1	0	1	1
19	0	1	1	0	1	0	1	0	0	1	1	0	0	1	0	1	1	0	0	0	1	0	1	1
20	0	0	1	1	1	0	1	1	0	0	0	1	0	1	1	1	0	0	1	1	0	0	1	0
21	1	0	0	0	1	1	0	1	1	1	0	0	1	1	0	0	0	1	1	0	0	1	1	0
22	0	0	1	1	0	1	1	0	0	1	0	1	0	0	0	1	1	1	0	0	1	1	1	0
23	1	1	1	0	0	0	0	0	1	1	0	1	0	1	1	0	1	0	0	0	1	1	1	0
24	0	1	1	1	0	0	1	0	1	0	1	0	1	0	1	1	0	0	0	1	1	1	0	0

## Sheet: Plate setup
Plate 1	0.1 TSB
	CTRL	CTRL	CTRL	Predator 1	Predator 1	Predator 1	Predator 2	Predator 2	Predator 2	Predator 3	Predator 3	Predator 3
	1	2	3	4	5	6	7	8	9	10	11	12
A	C 1	C 9	C 17	C 1	C 9	C 17	C 1	C 9	C 17	C 1	C 9	C 17
B	C 2	C 10	C 18	C 2	C 10	C 18	C 2	C 10	C 18	C 2	C 10	C 18
C	C 3	C 11	C 19	C 3	C 11	C 19	C 3	C 11	C 19	C 3	C 11	C 19
D	C 4	C 12	C 20	C 4	C 12	C 20	C 4	C 12	C 20	C 4	C 12	C 20
E	C 5	C 13	C 21	C 5	C 13	C 21	C 5	C 13	C 21	C 5	C 13	C 21
F	C 6	C 14	C 22	C 6	C 14	C 22	C 6	C 14	C 22	C 6	C 14	C 22
G	C 7	C 15	C 23	C 7	C 15	C 23	C 7	C 15	C 23	C 7	C 15	C 23
H	C 8	C 16	C 24	C 8	C 16	C 24	C 8	C 16	C 24	C 8	C 16	C 24
Plate 2	0.01 TSB
	CTRL	CTRL	CTRL	Predator 1	Predator 1	Predator 1	Predator 2	Predator 2	Predator 2	Predator 3	Predator 3	Predator 3
	1	2	3	4	5	6	7	8	9	10	11	12
A	C 1	C 9	C 17	C 1	C 9	C 17	C 1	C 9	C 17	C 1	C 9	C 17
B	C 2	C 10	C 18	C 2	C 10	C 18	C 2	C 10	C 18	C 2	C 10	C 18
C	C 3	C 11	C 19	C 3	C 11	C 19	C 3	C 11	C 19	C 3	C 11	C 19
D	C 4	C 12	C 20	C 4	C 12	C 20	C 4	C 12	C 20	C 4	C 12	C 20
E	C 5	C 13	C 21	C 5	C 13	C 21	C 5	C 13	C 21	C 5	C 13	C 21
F	C 6	C 14	C 22	C 6	C 14	C 22	C 6	C 14	C 22	C 6	C 14	C 22
G	C 7	C 15	C 23	C 7	C 15	C 23	C 7	C 15	C 23	C 7	C 15	C 23
H	C 8	C 16	C 24	C 8	C 16	C 24	C 8	C 16	C 24	C 8	C 16	C 24
Plate 3	0.001 TSB
	CTRL	CTRL	CTRL	Predator 1	Predator 1	Predator 1	Predator 2	Predator 2	Predator 2	Predator 3	Predator 3	Predator 3
	1	2	3	4	5	6	7	8	9	10	11	12
A	C 1	C 9	C 17	C 1	C 9	C 17	C 1	C 9	C 17	C 1	C 9	C 17
B	C 2	C 10	C 18	C 2	C 10	C 18	C 2	C 10	C 18	C 2	C 10	C 18
C	C 3	C 11	C 19	C 3	C 11	C 19	C 3	C 11	C 19	C 3	C 11	C 19
D	C 4	C 12	C 20	C 4	C 12	C 20	C 4	C 12	C 20	C 4	C 12	C 20
E	C 5	C 13	C 21	C 5	C 13	C 21	C 5	C 13	C 21	C 5	C 13	C 21
F	C 6	C 14	C 22	C 6	C 14	C 22	C 6	C 14	C 22	C 6	C 14	C 22
G	C 7	C 15	C 23	C 7	C 15	C 23	C 7	C 15	C 23	C 7	C 15	C 23
H	C 8	C 16	C 24	C 8	C 16	C 24	C 8	C 16	C 24	C 8	C 16	C 24
Plate 4	0.0001 TSB
	CTRL	CTRL	CTRL	Predator 1	Predator 1	Predator 1	Predator 2	Predator 2	Predator 2	Predator 3	Predator 3	Predator 3
	1	2	3	4	5	6	7	8	9	10	11	12
A	C 1	C 9	C 17	C 1	C 9	C 17	C 1	C 9	C 17	C 1	C 9	C 17
B	C 2	C 10	C 18	C 2	C 10	C 18	C 2	C 10	C 18	C 2	C 10	C 18
C	C 3	C 11	C 19	C 3	C 11	C 19	C 3	C 11	C 19	C 3	C 11	C 19
D	C 4	C 12	C 20	C 4	C 12	C 20	C 4	C 12	C 20	C 4	C 12	C 20
E	C 5	C 13	C 21	C 5	C 13	C 21	C 5	C 13	C 21	C 5	C 13	C 21
F	C 6	C 14	C 22	C 6	C 14	C 22	C 6	C 14	C 22	C 6	C 14	C 22
G	C 7	C 15	C 23	C 7	C 15	C 23	C 7	C 15	C 23	C 7	C 15	C 23
H	C 8	C 16	C 24	C 8	C 16	C 24	C 8	C 16	C 24	C 8	C 16	C 24
Plate 5	0.1 TSB
	CTRL
	1	2	3	4	5	6	7	8	9	10	11	12
A	C 1	C 9	C 17	C 1	C 9	C 17	C 1	C 9	C 17	C 1	C 9	C 17
B	C 2	C 10	C 18	C 2	C 10	C 18	C 2	C 10	C 18	C 2	C 10	C 18
C	C 3	C 11	C 19	C 3	C 11	C 19	C 3	C 11	C 19	C 3	C 11	C 19
D	C 4	C 12	C 20	C 4	C 12	C 20	C 4	C 12	C 20	C 4	C 12	C 20
E	C 5	C 13	C 21	C 5	C 13	C 21	C 5	C 13	C 21	C 5	C 13	C 21
F	C 6	C 14	C 22	C 6	C 14	C 22	C 6	C 14	C 22	C 6	C 14	C 22
G	C 7	C 15	C 23	C 7	C 15	C 23	C 7	C 15	C 23	C 7	C 15	C 23
H	C 8	C 16	C 24	C 8	C 16	C 24	C 8	C 16	C 24	C 8	C 16	C 24
Plate 6
	0.1 TSB			0.01 TSB			0.001 TSB			0.0001 TSB
	1	2	3	4	5	6	7	8	9	10	11	12
A	M 1	M 9	M17	M 1	M 9	M17	M 1	M 9	M17	M 1	M 9	M17
B	M 2	M 10	M18	M 2	M 10	M18	M 2	M 10	M18	M 2	M 10	M18
C	M 3	M 11	M19	M 3	M 11	M19	M 3	M 11	M19	M 3	M 11	M19
D	M 4	M 12	M20	M 4	M 12	M20	M 4	M 12	M20	M 4	M 12	M20
E	M 5	M 13	M21	M 5	M 13	M21	M 5	M 13	M21	M 5	M 13	M21
F	M 6	M 14	M22	M 6	M 14	M22	M 6	M 14	M22	M 6	M 14	M22
G	M 7	M 15	M23	M 7	M 15	M23	M 7	M 15	M23	M 7	M 15	M23
H	M 8	M 16	M24	M 8	M 16	M24	M 8	M 16	M24	M 8	M 16	M24
Plate 7
	0.1 TSB			0.01 TSB			0.001 TSB			0.0001 TSB
	1	2	3	4	5	6	7	8	9	10	11	12
A	M 1	M 9	M17	M 1	M 9	M17	M 1	M 9	M17	M 1	M 9	M17
B	M 2	M 10	M18	M 2	M 10	M18	M 2	M 10	M18	M 2	M 10	M18
C	M 3	M 11	M19	M 3	M 11	M19	M 3	M 11	M19	M 3	M 11	M19
D	M 4	M 12	M20	M 4	M 12	M20	M 4	M 12	M20	M 4	M 12	M20
E	M 5	M 13	M21	M 5	M 13	M21	M 5	M 13	M21	M 5	M 13	M21
F	M 6	M 14	M22	M 6	M 14	M22	M 6	M 14	M22	M 6	M 14	M22
G	M 7	M 15	M23	M 7	M 15	M23	M 7	M 15	M23	M 7	M 15	M23
H	M 8	M 16	M24	M 8	M 16	M24	M 8	M 16	M24	M 8	M 16	M24
Plate 8
	0.1 TSB			0.01 TSB			0.001 TSB			0.0001 TSB
	1	2	3	4	5	6	7	8	9	10	11	12
A	M 1	M 9	M17	M 1	M 9	M17	M 1	M 9	M17	M 1	M 9	M17
B	M 2	M 10	M18	M 2	M 10	M18	M 2	M 10	M18	M 2	M 10	M18
C	M 3	M 11	M19	M 3	M 11	M19	M 3	M 11	M19	M 3	M 11	M19
D	M 4	M 12	M20	M 4	M 12	M20	M 4	M 12	M20	M 4	M 12	M20
E	M 5	M 13	M21	M 5	M 13	M21	M 5	M 13	M21	M 5	M 13	M21
F	M 6	M 14	M22	M 6	M 14	M22	M 6	M 14	M22	M 6	M 14	M22
G	M 7	M 15	M23	M 7	M 15	M23	M 7	M 15	M23	M 7	M 15	M23
H	M 8	M 16	M24	M 8	M 16	M24	M 8	M 16	M24	M 8	M 16	M24

## Sheet: Treatments
Plate	Plate sample ID	Sequence sample ID	Nutrient	Predator	Community	Monoculture
1	A01 oo.fcs	Index-1A1-16S	0.1	0	1
1	A02 2.fcs	Index-1A2-16S	0.1	0	9
1	A03 3.fcs	Index-1A3-16S	0.1	0	17
1	A04 4.fcs	Index-1A4-16S	0.1	1	1
1	A05 5.fcs	Index-1A5-16S	0.1	1	9
1	A06 6.fcs	Index-1A6-16S	0.1	1	17
1	A07 7.fcs	Index-1A7-16S	0.1	2	1
1	A08 8.fcs	Index-1A8-16S	0.1	2	9
1	A09 9.fcs	Index-1A9-16S	0.1	2	17
1	A10 10.fcs	Index-1A10-16S	0.1	3	1
1	A11 11.fcs	Index-1A11-16S	0.1	3	9
1	A12 12.fcs	Index-1A12-16S	0.1	3	17
1	B01 13.fcs	Index-1B1-16S	0.1	0	2
1	B02 14.fcs	Index-1B2-16S	0.1	0	10
1	B03 15.fcs	Index-1B3-16S	0.1	0	18
1	B04 16.fcs	Index-1B4-16S	0.1	1	2
1	B05 17.fcs	Index-1B5-16S	0.1	1	10
1	B06 18.fcs	Index-1B6-16S	0.1	1	18
1	B07 19.fcs	Index-1B7-16S	0.1	2	2
1	B08 20.fcs	Index-1B8-16S	0.1	2	10
1	B09 21.fcs	Index-1B9-16S	0.1	2	18
1	B10 22.fcs	Index-1B10-16S	0.1	3	2
1	B11 23.fcs	Index-1B11-16S	0.1	3	10
1	B12 24.fcs	Index-1B12-16S	0.1	3	18
1	C01 25.fcs	Index-1C1-16S	0.1	0	3
1	C02 26.fcs	Index-1C2-16S	0.1	0	11
1	C03 27.fcs	Index-1C3-16S	0.1	0	19
1	C04 28.fcs	Index-1C4-16S	0.1	1	3
1	C05 29.fcs	Index-1C5-16S	0.1	1	11
1	C06 30.fcs	Index-1C6-16S	0.1	1	19
1	C07 31.fcs	Index-1C7-16S	0.1	2	3
1	C08 32.fcs	Index-1C8-16S	0.1	2	11
1	C09 33.fcs	Index-1C9-16S	0.1	2	19
1	C10 34.fcs	Index-1C10-16S	0.1	3	3
1	C11 35.fcs	Index-1C11-16S	0.1	3	11
1	C12 36.fcs	Index-1C12-16S	0.1	3	19
1	D01 37.fcs	Index-1D1-16S	0.1	0	4
1	D02 38.fcs	Index-1D2-16S	0.1	0	12
1	D03 39.fcs	Index-1D3-16S	0.1	0	20
1	D04 40.fcs	Index-1D4-16S	0.1	1	4
1	D05 41.fcs	Index-1D5-16S	0.1	1	12
1	D06 42.fcs	Index-1D6-16S	0.1	1	20
1	D07 43.fcs	Index-1D7-16S	0.1	2	4
1	D08 44.fcs	Index-1D8-16S	0.1	2	12
1	D09 45.fcs	Index-1D9-16S	0.1	2	20
1	D10 46.fcs	Index-1D10-16S	0.1	3	4
1	D11 47.fcs	Index-1D11-16S	0.1	3	12
1	D12 48.fcs	Index-1D12-16S	0.1	3	20
1	E01 49.fcs	Index-1E1-16S	0.1	0	5
1	E02 50.fcs	Index-1E2-16S	0.1	0	13
1	E03 51.fcs	Index-1E3-16S	0.1	0	21
1	E04 52.fcs	Index-1E4-16S	0.1	1	5
1	E05 53.fcs	Index-1E5-16S	0.1	1	13
1	E06 54.fcs	Index-1E6-16S	0.1	1	21
1	E07 55.fcs	Index-1E7-16S	0.1	2	5
1	E08 56.fcs	Index-1E8-16S	0.1	2	13
1	E09 57.fcs	Index-1E9-16S	0.1	2	21
1	E10 58.fcs	Index-1E10-16S	0.1	3	5
1	E11 59.fcs	Index-1E11-16S	0.1	3	13
1	E12 60.fcs	Index-1E12-16S	0.1	3	21
1	F01 61.fcs	Index-1F1-16S	0.1	0	6
1	F02 62.fcs	Index-1F2-16S	0.1	0	14
1	F03 63.fcs	Index-1F3-16S	0.1	0	22
1	F04 64.fcs	Index-1F4-16S	0.1	1	6
1	F05 65.fcs	Index-1F5-16S	0.1	1	14
1	F06 66.fcs	Index-1F6-16S	0.1	1	22
1	F07 67.fcs	Index-1F7-16S	0.1	2	6
1	F08 68.fcs	Index-1F8-16S	0.1	2	14
1	F09 69.fcs	Index-1F9-16S	0.1	2	22
1	F10 70.fcs	Index-1F10-16S	0.1	3	6
1	F11 71.fcs	Index-1F11-16S	0.1	3	14
1	F12 72.fcs	Index-1F12-16S	0.1	3	22
1	G01 73.fcs	Index-1G1-16S	0.1	0	7
1	G02 74.fcs	Index-1G2-16S	0.1	0	15
1	G03 75.fcs	Index-1G3-16S	0.1	0	23
1	G04 76.fcs	Index-1G4-16S	0.1	1	7
1	G05 77.fcs	Index-1G5-16S	0.1	1	15
1	G06 78.fcs	Index-1G6-16S	0.1	1	23
1	G07 79.fcs	Index-1G7-16S	0.1	2	7
1	G08 80.fcs	Index-1G8-16S	0.1	2	15
1	G09 81.fcs	Index-1G9-16S	0.1	2	23
1	G10 82.fcs	Index-1G10-16S	0.1	3	7
1	G11 83.fcs	Index-1G11-16S	0.1	3	15
1	G12 84.fcs	Index-1G12-16S	0.1	3	23
1	H01 85.fcs	Index-1H1-16S	0.1	0	8
1	H02 86.fcs	Index-1H2-16S	0.1	0	16
1	H03 87.fcs	Index-1H3-16S	0.1	0	24
1	H04 88.fcs	Index-1H4-16S	0.1	1	8
1	H05 89.fcs	Index-1H5-16S	0.1	1	16
1	H06 90.fcs	Index-1H6-16S	0.1	1	24
1	H07 91.fcs	Index-1H7-16S	0.1	2	8
1	H08 92.fcs	Index-1H8-16S	0.1	2	16
1	H09 93.fcs	Index-1H9-16S	0.1	2	24
1	H10 94.fcs	Index-1H10-16S	0.1	3	8
1	H11 95.fcs	Index-1H11-16S	0.1	3	16
1	H12 96.fcs	Index-1H12-16S	0.1	3	24
2	A01 1.fcs	Index-2A1-16S	0.01	0	1
2	A02 2.fcs	Index-2A2-16S	0.01	0	9
2	A03 3.fcs	Index-2A3-16S	0.01	0	17
2	A04 4.fcs	Index-2A4-16S	0.01	1	1
2	A05 5.fcs	Index-2A5-16S	0.01	1	9
2	A06 6.fcs	Index-2A6-16S	0.01	1	17
2	A07 7.fcs	Index-2A7-16S	0.01	2	1
2	A08 8.fcs	Index-2A8-16S	0.01	2	9
2	A09 9.fcs	Index-2A9-16S	0.01	2	17
2	A10 10.fcs	Index-2A10-16S	0.01	3	1
2	A11 11.fcs	Index-2A11-16S	0.01	3	9
2	A12 12.fcs	Index-2A12-16S	0.01	3	17
2	B01 13.fcs	Index-2B1-16S	0.01	0	2
2	B02 14.fcs	Index-2B2-16S	0.01	0	10
2	B03 15.fcs	Index-2B3-16S	0.01	0	18
2	B04 16.fcs	Index-2B4-16S	0.01	1	2
2	B05 17.fcs	Index-2B5-16S	0.01	1	10
2	B06 18.fcs	Index-2B6-16S	0.01	1	18
2	B07 19.fcs	Index-2B7-16S	0.01	2	2
2	B08 20.fcs	Index-2B8-16S	0.01	2	10
2	B09 21.fcs	Index-2B9-16S	0.01	2	18
2	B10 22.fcs	Index-2B10-16S	0.01	3	2
2	B11 23.fcs	Index-2B11-16S	0.01	3	10
2	B12 24.fcs	Index-2B12-16S	0.01	3	18
2	C01 25.fcs	Index-2C1-16S	0.01	0	3
2	C02 26.fcs	Index-2C2-16S	0.01	0	11
2	C03 27.fcs	Index-2C3-16S	0.01	0	19
2	C04 28.fcs	Index-2C4-16S	0.01	1	3
2	C05 29.fcs	Index-2C5-16S	0.01	1	11
2	C06 30.fcs	Index-2C6-16S	0.01	1	19
2	C07 31.fcs	Index-2C7-16S	0.01	2	3
2	C08 32.fcs	Index-2C8-16S	0.01	2	11
2	C09 33.fcs	Index-2C9-16S	0.01	2	19
2	C10 34.fcs	Index-2C10-16S	0.01	3	3
2	C11 35.fcs	Index-2C11-16S	0.01	3	11
2	C12 36.fcs	Index-2C12-16S	0.01	3	19
2	D01 37.fcs	Index-2D1-16S	0.01	0	4
2	D02 38.fcs	Index-2D2-16S	0.01	0	12
2	D03 39.fcs	Index-2D3-16S	0.01	0	20
2	D04 40.fcs	Index-2D4-16S	0.01	1	4
2	D05 41.fcs	Index-2D5-16S	0.01	1	12
2	D06 42.fcs	Index-2D6-16S	0.01	1	20
2	D07 43.fcs	Index-2D7-16S	0.01	2	4
2	D08 44.fcs	Index-2D8-16S	0.01	2	12
2	D09 45.fcs	Index-2D9-16S	0.01	2	20
2	D10 46.fcs	Index-2D10-16S	0.01	3	4
2	D11 47.fcs	Index-2D11-16S	0.01	3	12
2	D12 48.fcs	Index-2D12-16S	0.01	3	20
2	E01 49.fcs	Index-2E1-16S	0.01	0	5
2	E02 50.fcs	Index-2E2-16S	0.01	0	13
2	E03 51.fcs	Index-2E3-16S	0.01	0	21
2	E04 52.fcs	Index-2E4-16S	0.01	1	5
2	E05 53.fcs	Index-2E5-16S	0.01	1	13
2	E06 54.fcs	Index-2E6-16S	0.01	1	21
2	E07 55.fcs	Index-2E7-16S	0.01	2	5
2	E08 56.fcs	Index-2E8-16S	0.01	2	13
2	E09 57.fcs	Index-2E9-16S	0.01	2	21
2	E10 58.fcs	Index-2E10-16S	0.01	3	5
2	E11 59.fcs	Index-2E11-16S	0.01	3	13
2	E12 60.fcs	Index-2E12-16S	0.01	3	21
2	F01 61.fcs	Index-2F1-16S	0.01	0	6
2	F02 62.fcs	Index-2F2-16S	0.01	0	14
2	F03 63.fcs	Index-2F3-16S	0.01	0	22
2	F04 64.fcs	Index-2F4-16S	0.01	1	6
2	F05 65.fcs	Index-2F5-16S	0.01	1	14
2	F06 66.fcs	Index-2F6-16S	0.01	1	22
2	F07 67.fcs	Index-2F7-16S	0.01	2	6
2	F08 68.fcs	Index-2F8-16S	0.01	2	14
2	F09 69.fcs	Index-2F9-16S	0.01	2	22
2	F10 70.fcs	Index-2F10-16S	0.01	3	6
2	F11 71.fcs	Index-2F11-16S	0.01	3	14
2	F12 72.fcs	Index-2F12-16S	0.01	3	22
2	G01 73.fcs	Index-2G1-16S	0.01	0	7
2	G02 74.fcs	Index-2G2-16S	0.01	0	15
2	G03 75.fcs	Index-2G3-16S	0.01	0	23
2	G04 76.fcs	Index-2G4-16S	0.01	1	7
2	G05 77.fcs	Index-2G5-16S	0.01	1	15
2	G06 78.fcs	Index-2G6-16S	0.01	1	23
2	G07 79.fcs	Index-2G7-16S	0.01	2	7
2	G08 80.fcs	Index-2G8-16S	0.01	2	15
2	G09 81.fcs	Index-2G9-16S	0.01	2	23
2	G10 82.fcs	Index-2G10-16S	0.01	3	7
2	G11 83.fcs	Index-2G11-16S	0.01	3	15
2	G12 84.fcs	Index-2G12-16S	0.01	3	23
2	H01 85.fcs	Index-2H1-16S	0.01	0	8
2	H02 86.fcs	Index-2H2-16S	0.01	0	16
2	H03 87.fcs	Index-2H3-16S	0.01	0	24
2	H04 88.fcs	Index-2H4-16S	0.01	1	8
2	H05 89.fcs	Index-2H5-16S	0.01	1	16
2	H06 90.fcs	Index-2H6-16S	0.01	1	24
2	H07 91.fcs	Index-2H7-16S	0.01	2	8
2	H08 92.fcs	Index-2H8-16S	0.01	2	16
2	H09 93.fcs	Index-2H9-16S	0.01	2	24
2	H10 94.fcs	Index-2H10-16S	0.01	3	8
2	H11 95.fcs	Index-2H11-16S	0.01	3	16
2	H12 96.fcs	Index-2H12-16S	0.01	3	24
3	A01 oo.fcs	Index-3A1-16S	0.001	0	1
3	A02 2.fcs	Index-3A2-16S	0.001	0	9
3	A03 3.fcs	Index-3A3-16S	0.001	0	17
3	A04 4.fcs	Index-3A4-16S	0.001	1	1
3	A05 5.fcs	Index-3A5-16S	0.001	1	9
3	A06 6.fcs	Index-3A6-16S	0.001	1	17
3	A07 7.fcs	Index-3A7-16S	0.001	2	1
3	A08 8.fcs	Index-3A8-16S	0.001	2	9
3	A09 9.fcs	Index-3A9-16S	0.001	2	17
3	A10 10.fcs	Index-3A10-16S	0.001	3	1
3	A11 11.fcs	Index-3A11-16S	0.001	3	9
3	A12 12.fcs	Index-3A12-16S	0.001	3	17
3	B01 13.fcs	Index-3B1-16S	0.001	0	2
3	B02 14.fcs	Index-3B2-16S	0.001	0	10
3	B03 15.fcs	Index-3B3-16S	0.001	0	18
3	B04 16.fcs	Index-3B4-16S	0.001	1	2
3	B05 17.fcs	Index-3B5-16S	0.001	1	10
3	B06 18.fcs	Index-3B6-16S	0.001	1	18
3	B07 19.fcs	Index-3B7-16S	0.001	2	2
3	B08 20.fcs	Index-3B8-16S	0.001	2	10
3	B09 21.fcs	Index-3B9-16S	0.001	2	18
3	B10 22.fcs	Index-3B10-16S	0.001	3	2
3	B11 23.fcs	Index-3B11-16S	0.001	3	10
3	B12 24.fcs	Index-3B12-16S	0.001	3	18
3	C01 25.fcs	Index-3C1-16S	0.001	0	3
3	C02 26.fcs	Index-3C2-16S	0.001	0	11
3	C03 27.fcs	Index-3C3-16S	0.001	0	19
3	C04 28.fcs	Index-3C4-16S	0.001	1	3
3	C05 29.fcs	Index-3C5-16S	0.001	1	11
3	C06 30.fcs	Index-3C6-16S	0.001	1	19
3	C07 31.fcs	Index-3C7-16S	0.001	2	3
3	C08 32.fcs	Index-3C8-16S	0.001	2	11
3	C09 33.fcs	Index-3C9-16S	0.001	2	19
3	C10 34.fcs	Index-3C10-16S	0.001	3	3
3	C11 35.fcs	Index-3C11-16S	0.001	3	11
3	C12 36.fcs	Index-3C12-16S	0.001	3	19
3	D01 37.fcs	Index-3D1-16S	0.001	0	4
3	D02 38.fcs	Index-3D2-16S	0.001	0	12
3	D03 39.fcs	Index-3D3-16S	0.001	0	20
3	D04 40.fcs	Index-3D4-16S	0.001	1	4
3	D05 41.fcs	Index-3D5-16S	0.001	1	12
3	D06 42.fcs	Index-3D6-16S	0.001	1	20
3	D07 43.fcs	Index-3D7-16S	0.001	2	4
3	D08 44.fcs	Index-3D8-16S	0.001	2	12
3	D09 45.fcs	Index-3D9-16S	0.001	2	20
3	D10 46.fcs	Index-3D10-16S	0.001	3	4
3	D11 47.fcs	Index-3D11-16S	0.001	3	12
3	D12 48.fcs	Index-3D12-16S	0.001	3	20
3	E01 49.fcs	Index-3E1-16S	0.001	0	5
3	E02 50.fcs	Index-3E2-16S	0.001	0	13
3	E03 51.fcs	Index-3E3-16S	0.001	0	21
3	E04 52.fcs	Index-3E4-16S	0.001	1	5
3	E05 53.fcs	Index-3E5-16S	0.001	1	13
3	E06 54.fcs	Index-3E6-16S	0.001	1	21
3	E07 55.fcs	Index-3E7-16S	0.001	2	5
3	E08 56.fcs	Index-3E8-16S	0.001	2	13
3	E09 57.fcs	Index-3E9-16S	0.001	2	21
3	E10 58.fcs	Index-3E10-16S	0.001	3	5
3	E11 59.fcs	Index-3E11-16S	0.001	3	13
3	E12 60.fcs	Index-3E12-16S	0.001	3	21
3	F01 61.fcs	Index-3F1-16S	0.001	0	6
3	F02 62.fcs	Index-3F2-16S	0.001	0	14
3	F03 63.fcs	Index-3F3-16S	0.001	0	22
3	F04 64.fcs	Index-3F4-16S	0.001	1	6
3	F05 65.fcs	Index-3F5-16S	0.001	1	14
3	F06 66.fcs	Index-3F6-16S	0.001	1	22
3	F07 67.fcs	Index-3F7-16S	0.001	2	6
3	F08 68.fcs	Index-3F8-16S	0.001	2	14
3	F09 69.fcs	Index-3F9-16S	0.001	2	22
3	F10 70.fcs	Index-3F10-16S	0.001	3	6
3	F11 71.fcs	Index-3F11-16S	0.001	3	14
3	F12 72.fcs	Index-3F12-16S	0.001	3	22
3	G01 73.fcs	Index-3G1-16S	0.001	0	7
3	G02 74.fcs	Index-3G2-16S	0.001	0	15
3	G03 75.fcs	Index-3G3-16S	0.001	0	23
3	G04 76.fcs	Index-3G4-16S	0.001	1	7
3	G05 77.fcs	Index-3G5-16S	0.001	1	15
3	G06 78.fcs	Index-3G6-16S	0.001	1	23
3	G07 79.fcs	Index-3G7-16S	0.001	2	7
3	G08 80.fcs	Index-3G8-16S	0.001	2	15
3	G09 81.fcs	Index-3G9-16S	0.001	2	23
3	G10 82.fcs	Index-3G10-16S	0.001	3	7
3	G11 83.fcs	Index-3G11-16S	0.001	3	15
3	G12 84.fcs	Index-3G12-16S	0.001	3	23
3	H01 85.fcs	Index-3H1-16S	0.001	0	8
3	H02 86.fcs	Index-3H2-16S	0.001	0	16
3	H03 87.fcs	Index-3H3-16S	0.001	0	24
3	H04 88.fcs	Index-3H4-16S	0.001	1	8
3	H05 89.fcs	Index-3H5-16S	0.001	1	16
3	H06 90.fcs	Index-3H6-16S	0.001	1	24
3	H07 91.fcs	Index-3H7-16S	0.001	2	8
3	H08 92.fcs	Index-3H8-16S	0.001	2	16
3	H09 93.fcs	Index-3H9-16S	0.001	2	24
3	H10 94.fcs	Index-3H10-16S	0.001	3	8
3	H11 95.fcs	Index-3H11-16S	0.001	3	16
3	H12 96.fcs	Index-3H12-16S	0.001	3	24
4	A01 oo.fcs	Index-4A1-16S	0.0001	0	1
4	A02 2.fcs	Index-4A2-16S	0.0001	0	9
4	A03 3.fcs	Index-4A3-16S	0.0001	0	17
4	A04 4.fcs	Index-4A4-16S	0.0001	1	1
4	A05 5.fcs	Index-4A5-16S	0.0001	1	9
4	A06 6.fcs	Index-4A6-16S	0.0001	1	17
4	A07 7.fcs	Index-4A7-16S	0.0001	2	1
4	A08 8.fcs	Index-4A8-16S	0.0001	2	9
4	A09 9.fcs	Index-4A9-16S	0.0001	2	17
4	A10 10.fcs	Index-4A10-16S	0.0001	3	1
4	A11 11.fcs	Index-4A11-16S	0.0001	3	9
4	A12 12.fcs	Index-4A12-16S	0.0001	3	17
4	B01 13.fcs	Index-4B1-16S	0.0001	0	2
4	B02 14.fcs	Index-4B2-16S	0.0001	0	10
4	B03 15.fcs	Index-4B3-16S	0.0001	0	18
4	B04 16.fcs	Index-4B4-16S	0.0001	1	2
4	B05 17.fcs	Index-4B5-16S	0.0001	1	10
4	B06 18.fcs	Index-4B6-16S	0.0001	1	18
4	B07 19.fcs	Index-4B7-16S	0.0001	2	2
4	B08 20.fcs	Index-4B8-16S	0.0001	2	10
4	B09 21.fcs	Index-4B9-16S	0.0001	2	18
4	B10 22.fcs	Index-4B10-16S	0.0001	3	2
4	B11 23.fcs	Index-4B11-16S	0.0001	3	10
4	B12 24.fcs	Index-4B12-16S	0.0001	3	18
4	C01 25.fcs	Index-4C1-16S	0.0001	0	3
4	C02 26.fcs	Index-4C2-16S	0.0001	0	11
4	C03 27.fcs	Index-4C3-16S	0.0001	0	19
4	C04 28.fcs	Index-4C4-16S	0.0001	1	3
4	C05 29.fcs	Index-4C5-16S	0.0001	1	11
4	C06 30.fcs	Index-4C6-16S	0.0001	1	19
4	C07 31.fcs	Index-4C7-16S	0.0001	2	3
4	C08 32.fcs	Index-4C8-16S	0.0001	2	11
4	C09 33.fcs	Index-4C9-16S	0.0001	2	19
4	C10 34.fcs	Index-4C10-16S	0.0001	3	3
4	C11 35.fcs	Index-4C11-16S	0.0001	3	11
4	C12 36.fcs	Index-4C12-16S	0.0001	3	19
4	D01 37.fcs	Index-4D1-16S	0.0001	0	4
4	D02 38.fcs	Index-4D2-16S	0.0001	0	12
4	D03 39.fcs	Index-4D3-16S	0.0001	0	20
4	D04 40.fcs	Index-4D4-16S	0.0001	1	4
4	D05 41.fcs	Index-4D5-16S	0.0001	1	12
4	D06 42.fcs	Index-4D6-16S	0.0001	1	20
4	D07 43.fcs	Index-4D7-16S	0.0001	2	4
4	D08 44.fcs	Index-4D8-16S	0.0001	2	12
4	D09 45.fcs	Index-4D9-16S	0.0001	2	20
4	D10 46.fcs	Index-4D10-16S	0.0001	3	4
4	D11 47.fcs	Index-4D11-16S	0.0001	3	12
4	D12 48.fcs	Index-4D12-16S	0.0001	3	20
4	E01 49.fcs	Index-4E1-16S	0.0001	0	5
4	E02 50.fcs	Index-4E2-16S	0.0001	0	13
4	E03 51.fcs	Index-4E3-16S	0.0001	0	21
4	E04 52.fcs	Index-4E4-16S	0.0001	1	5
4	E05 53.fcs	Index-4E5-16S	0.0001	1	13
4	E06 54.fcs	Index-4E6-16S	0.0001	1	21
4	E07 55.fcs	Index-4E7-16S	0.0001	2	5
4	E08 56.fcs	Index-4E8-16S	0.0001	2	13
4	E09 57.fcs	Index-4E9-16S	0.0001	2	21
4	E10 58.fcs	Index-4E10-16S	0.0001	3	5
4	E11 59.fcs	Index-4E11-16S	0.0001	3	13
4	E12 60.fcs	Index-4E12-16S	0.0001	3	21
4	F01 61.fcs	Index-4F1-16S	0.0001	0	6
4	F02 62.fcs	Index-4F2-16S	0.0001	0	14
4	F03 63.fcs	Index-4F3-16S	0.0001	0	22
4	F04 64.fcs	Index-4F4-16S	0.0001	1	6
4	F05 65.fcs	Index-4F5-16S	0.0001	1	14
4	F06 66.fcs	Index-4F6-16S	0.0001	1	22
4	F07 67.fcs	Index-4F7-16S	0.0001	2	6
4	F08 68.fcs	Index-4F8-16S	0.0001	2	14
4	F09 69.fcs	Index-4F9-16S	0.0001	2	22
4	F10 70.fcs	Index-4F10-16S	0.0001	3	6
4	F11 71.fcs	Index-4F11-16S	0.0001	3	14
4	F12 72.fcs	Index-4F12-16S	0.0001	3	22
4	G01 73.fcs	Index-4G1-16S	0.0001	0	7
4	G02 74.fcs	Index-4G2-16S	0.0001	0	15
4	G03 75.fcs	Index-4G3-16S	0.0001	0	23
4	G04 76.fcs	Index-4G4-16S	0.0001	1	7
4	G05 77.fcs	Index-4G5-16S	0.0001	1	15
4	G06 78.fcs	Index-4G6-16S	0.0001	1	23
4	G07 79.fcs	Index-4G7-16S	0.0001	2	7
4	G08 80.fcs	Index-4G8-16S	0.0001	2	15
4	G09 81.fcs	Index-4G9-16S	0.0001	2	23
4	G10 82.fcs	Index-4G10-16S	0.0001	3	7
4	G11 83.fcs	Index-4G11-16S	0.0001	3	15
4	G12 84.fcs	Index-4G12-16S	0.0001	3	23
4	H01 85.fcs	Index-4H1-16S	0.0001	0	8
4	H02 86.fcs	Index-4H2-16S	0.0001	0	16
4	H03 87.fcs	Index-4H3-16S	0.0001	0	24
4	H04 88.fcs	Index-4H4-16S	0.0001	1	8
4	H05 89.fcs	Index-4H5-16S	0.0001	1	16
4	H06 90.fcs	Index-4H6-16S	0.0001	1	24
4	H07 91.fcs	Index-4H7-16S	0.0001	2	8
4	H08 92.fcs	Index-4H8-16S	0.0001	2	16
4	H09 93.fcs	Index-4H9-16S	0.0001	2	24
4	H10 94.fcs	Index-4H10-16S	0.0001	3	8
4	H11 95.fcs	Index-4H11-16S	0.0001	3	16
4	H12 96.fcs	Index-4H12-16S	0.0001	3	24
5		Index-5C1-16S	0.1	0	1
5		Index-5C2-16S	0.1	0	2
5		Index-5C3-16S	0.1	0	3
5		Index-5C4-16S	0.1	0	4
5		Index-5C5-16S	0.1	0	5
5		Index-5C6-16S	0.1	0	6
5		Index-5C7-16S	0.1	0	7
5		Index-5C8-16S	0.1	0	8
5		Index-5C9-16S	0.1	0	9
5		Index-5C10-16S	0.1	0	10
5		Index-5C11-16S	0.1	0	11
5		Index-5C12-16S	0.1	0	12
5		Index-5C13-16S	0.1	0	13
5		Index-5C14-16S	0.1	0	14
5		Index-5C15-16S	0.1	0	15
5		Index-5C16-16S	0.1	0	16
5		Index-5C17-16S	0.1	0	17
5		Index-5C18-16S	0.1	0	18
5		Index-5C19-16S	0.1	0	19
5		Index-5C20-16S	0.1	0	20
5		Index-5C21-16S	0.1	0	21
5		Index-5C22-16S	0.1	0	22
5		Index-5C23-16S	0.1	0	23
5		Index-5C24-16S	0.1	0	24
6	A01 oo.fcs		0.1	0		1
6	A02 2.fcs		0.1	0		9
6	A03 3.fcs		0.1	0		17
6	A04 4.fcs		0.01	0		1
6	A05 5.fcs		0.01	0		9
6	A06 6.fcs		0.01	0		17
6	A07 7.fcs		0.001	0		1
6	A08 8.fcs		0.001	0		9
6	A09 9.fcs		0.001	0		17
6	A10 10.fcs		0.0001	0		1
6	A11 11.fcs		0.0001	0		9
6	A12 12.fcs		0.0001	0		17
6	B01 13.fcs		0.1	0		2
6	B02 14.fcs		0.1	0		10
6	B03 15.fcs		0.1	0		18
6	B04 16.fcs		0.01	0		2
6	B05 17.fcs		0.01	0		10
6	B06 18.fcs		0.01	0		18
6	B07 19.fcs		0.001	0		2
6	B08 20.fcs		0.001	0		10
6	B09 21.fcs		0.001	0		18
6	B10 22.fcs		0.0001	0		2
6	B11 23.fcs		0.0001	0		10
6	B12 24.fcs		0.0001	0		18
6	C01 25.fcs		0.1	0		3
6	C02 26.fcs		0.1	0		11
6	C03 27.fcs		0.1	0		19
6	C04 28.fcs		0.01	0		3
6	C05 29.fcs		0.01	0		11
6	C06 30.fcs		0.01	0		19
6	C07 31.fcs		0.001	0		3
6	C08 32.fcs		0.001	0		11
6	C09 33.fcs		0.001	0		19
6	C10 34.fcs		0.0001	0		3
6	C11 35.fcs		0.0001	0		11
6	C12 36.fcs		0.0001	0		19
6	D01 37.fcs		0.1	0		4
6	D02 38.fcs		0.1	0		12
6	D03 39.fcs		0.1	0		20
6	D04 40.fcs		0.01	0		4
6	D05 41.fcs		0.01	0		12
6	D06 42.fcs		0.01	0		20
6	D07 43.fcs		0.001	0		4
6	D08 44.fcs		0.001	0		12
6	D09 45.fcs		0.001	0		20
6	D10 46.fcs		0.0001	0		4
6	D11 47.fcs		0.0001	0		12
6	D12 48.fcs		0.0001	0		20
6	E01 49.fcs		0.1	0		5
6	E02 50.fcs		0.1	0		13
6	E03 51.fcs		0.1	0		21
6	E04 52.fcs		0.01	0		5
6	E05 53.fcs		0.01	0		13
6	E06 54.fcs		0.01	0		21
6	E07 55.fcs		0.001	0		5
6	E08 56.fcs		0.001	0		13
6	E09 57.fcs		0.001	0		21
6	E10 58.fcs		0.0001	0		5
6	E11 59.fcs		0.0001	0		13
6	E12 60.fcs		0.0001	0		21
6	F01 61.fcs		0.1	0		6
6	F02 62.fcs		0.1	0		14
6	F03 63.fcs		0.1	0		22
6	F04 64.fcs		0.01	0		6
6	F05 65.fcs		0.01	0		14
6	F06 66.fcs		0.01	0		22
6	F07 67.fcs		0.001	0		6
6	F08 68.fcs		0.001	0		14
6	F09 69.fcs		0.001	0		22
6	F10 70.fcs		0.0001	0		6
6	F11 71.fcs		0.0001	0		14
6	F12 72.fcs		0.0001	0		22
6	G01 73.fcs		0.1	0		7
6	G02 74.fcs		0.1	0		15
6	G03 75.fcs		0.1	0		23
6	G04 76.fcs		0.01	0		7
6	G05 77.fcs		0.01	0		15
6	G06 78.fcs		0.01	0		23
6	G07 79.fcs		0.001	0		7
6	G08 80.fcs		0.001	0		15
6	G09 81.fcs		0.001	0		23
6	G10 82.fcs		0.0001	0		7
6	G11 83.fcs		0.0001	0		15
6	G12 84.fcs		0.0001	0		23
6	H01 85.fcs		0.1	0		8
6	H02 86.fcs		0.1	0		16
6	H03 87.fcs		0.1	0		24
6	H04 88.fcs		0.01	0		8
6	H05 89.fcs		0.01	0		16
6	H06 90.fcs		0.01	0		24
6	H07 91.fcs		0.001	0		8
6	H08 92.fcs		0.001	0		16
6	H09 93.fcs		0.001	0		24
6	H10 94.fcs		0.0001	0		8
6	H11 95.fcs		0.0001	0		16
6	H12 96.fcs		0.0001	0		24
7	A01 oo.fcs		0.1	0		1
7	A02 2.fcs		0.1	0		9
7	A03 3.fcs		0.1	0		17
7	A04 4.fcs		0.01	0		1
7	A05 5.fcs		0.01	0		9
7	A06 6.fcs		0.01	0		17
7	A07 7.fcs		0.001	0		1
7	A08 8.fcs		0.001	0		9
7	A09 9.fcs		0.001	0		17
7	A10 10.fcs		0.0001	0		1
7	A11 11.fcs		0.0001	0		9
7	A12 12.fcs		0.0001	0		17
7	B01 13.fcs		0.1	0		2
7	B02 14.fcs		0.1	0		10
7	B03 15.fcs		0.1	0		18
7	B04 16.fcs		0.01	0		2
7	B05 17.fcs		0.01	0		10
7	B06 18.fcs		0.01	0		18
7	B07 19.fcs		0.001	0		2
7	B08 20.fcs		0.001	0		10
7	B09 21.fcs		0.001	0		18
7	B10 22.fcs		0.0001	0		2
7	B11 23.fcs		0.0001	0		10
7	B12 24.fcs		0.0001	0		18
7	C01 25.fcs		0.1	0		3
7	C02 26.fcs		0.1	0		11
7	C03 27.fcs		0.1	0		19
7	C04 28.fcs		0.01	0		3
7	C05 29.fcs		0.01	0		11
7	C06 30.fcs		0.01	0		19
7	C07 31.fcs		0.001	0		3
7	C08 32.fcs		0.001	0		11
7	C09 33.fcs		0.001	0		19
7	C10 34.fcs		0.0001	0		3
7	C11 35.fcs		0.0001	0		11
7	C12 36.fcs		0.0001	0		19
7	D01 37.fcs		0.1	0		4
7	D02 38.fcs		0.1	0		12
7	D03 39.fcs		0.1	0		20
7	D04 40.fcs		0.01	0		4
7	D05 41.fcs		0.01	0		12
7	D06 42.fcs		0.01	0		20
7	D07 43.fcs		0.001	0		4
7	D08 44.fcs		0.001	0		12
7	D09 45.fcs		0.001	0		20
7	D10 46.fcs		0.0001	0		4
7	D11 47.fcs		0.0001	0		12
7	D12 48.fcs		0.0001	0		20
7	E01 49.fcs		0.1	0		5
7	E02 50.fcs		0.1	0		13
7	E03 51.fcs		0.1	0		21
7	E04 52.fcs		0.01	0		5
7	E05 53.fcs		0.01	0		13
7	E06 54.fcs		0.01	0		21
7	E07 55.fcs		0.001	0		5
7	E08 56.fcs		0.001	0		13
7	E09 57.fcs		0.001	0		21
7	E10 58.fcs		0.0001	0		5
7	E11 59.fcs		0.0001	0		13
7	E12 60.fcs		0.0001	0		21
7	F01 61.fcs		0.1	0		6
7	F02 62.fcs		0.1	0		14
7	F03 63.fcs		0.1	0		22
7	F04 64.fcs		0.01	0		6
7	F05 65.fcs		0.01	0		14
7	F06 66.fcs		0.01	0		22
7	F07 67.fcs		0.001	0		6
7	F08 68.fcs		0.001	0		14
7	F09 69.fcs		0.001	0		22
7	F10 70.fcs		0.0001	0		6
7	F11 71.fcs		0.0001	0		14
7	F12 72.fcs		0.0001	0		22
7	G01 73.fcs		0.1	0		7
7	G02 74.fcs		0.1	0		15
7	G03 75.fcs		0.1	0		23
7	G04 76.fcs		0.01	0		7
7	G05 77.fcs		0.01	0		15
7	G06 78.fcs		0.01	0		23
7	G07 79.fcs		0.001	0		7
7	G08 80.fcs		0.001	0		15
7	G09 81.fcs		0.001	0		23
7	G10 82.fcs		0.0001	0		7
7	G11 83.fcs		0.0001	0		15
7	G12 84.fcs		0.0001	0		23
7	H01 85.fcs		0.1	0		8
7	H02 86.fcs		0.1	0		16
7	H03.fcs		0.1	0		24
7	H04.fcs		0.01	0		8
7	H05.fcs		0.01	0		16
7	H06.fcs		0.01	0		24
7	H07.fcs		0.001	0		8
7	H08.fcs		0.001	0		16
7	H09.fcs		0.001	0		24
7	H10.fcs		0.0001	0		8
7	H11.fcs		0.0001	0		16
7	H12.fcs		0.0001	0		24
8	A01 8A1.fcs		0.1	0		1
8	A02 8A2.fcs		0.1	0		9
8	A03 8A3.fcs		0.1	0		17
8	A04 8A4.fcs		0.01	0		1
8	A05 8A5.fcs		0.01	0		9
8	A06 8A6.fcs		0.01	0		17
8	A07 8A7.fcs		0.001	0		1
8	A08 8A8.fcs		0.001	0		9
8	A09 8A9.fcs		0.001	0		17
8	A10 8A10.fcs		0.0001	0		1
8	A11 8A11.fcs		0.0001	0		9
8	A12 8A12.fcs		0.0001	0		17
8	B01 8B1.fcs		0.1	0		2
8	B02 8B2.fcs		0.1	0		10
8	B03 8B3.fcs		0.1	0		18
8	B04 8B4.fcs		0.01	0		2
8	B05 8B5.fcs		0.01	0		10
8	B06 8B6.fcs		0.01	0		18
8	B07 8B7.fcs		0.001	0		2
8	B08 8B8.fcs		0.001	0		10
8	B09 8B9.fcs		0.001	0		18
8	B10 8B10.fcs		0.0001	0		2
8	B11 8B11.fcs		0.0001	0		10
8	B12 8B12.fcs		0.0001	0		18
8	C01 8C1.fcs		0.1	0		3
8	C02.fcs		0.1	0		11
8	C03 27.fcs		0.1	0		19
8	C04 28.fcs		0.01	0		3
8	C05 29.fcs		0.01	0		11
8	C06 30.fcs		0.01	0		19
8	C07 31.fcs		0.001	0		3
8	C08 32.fcs		0.001	0		11
8	C09 33.fcs		0.001	0		19
8	C10 34.fcs		0.0001	0		3
8	C11 35.fcs		0.0001	0		11
8	C12 36.fcs		0.0001	0		19
8	D01 37.fcs		0.1	0		4
8	D02 38.fcs		0.1	0		12
8	D03 39.fcs		0.1	0		20
8	D04 40.fcs		0.01	0		4
8	D05 41.fcs		0.01	0		12
8	D06 42.fcs		0.01	0		20
8	D07 43.fcs		0.001	0		4
8	D08 44.fcs		0.001	0		12
8	D09 45.fcs		0.001	0		20
8	D10 46.fcs		0.0001	0		4
8	D11 47.fcs		0.0001	0		12
8	D12 48.fcs		0.0001	0		20
8	E01 49.fcs		0.1	0		5
8	E02 50.fcs		0.1	0		13
8	E03 51.fcs		0.1	0		21
8	E04 52.fcs		0.01	0		5
8	E05 53.fcs		0.01	0		13
8	E06 54.fcs		0.01	0		21
8	E07 55.fcs		0.001	0		5
8	E08 56.fcs		0.001	0		13
8	E09 57.fcs		0.001	0		21
8	E10 58.fcs		0.0001	0		5
8	E11 59.fcs		0.0001	0		13
8	E12 60.fcs		0.0001	0		21
8	F01 61.fcs		0.1	0		6
8	F02 62.fcs		0.1	0		14
8	F03 63.fcs		0.1	0		22
8	F04 64.fcs		0.01	0		6
8	F05 65.fcs		0.01	0		14
8	F06 66.fcs		0.01	0		22
8	F07 67.fcs		0.001	0		6
8	F08 68.fcs		0.001	0		14
8	F09 69.fcs		0.001	0		22
8	F10 70.fcs		0.0001	0		6
8	F11 71.fcs		0.0001	0		14
8	F12 72.fcs		0.0001	0		22
8	G01 73.fcs		0.1	0		7
8	G02 74.fcs		0.1	0		15
8	G03 75.fcs		0.1	0		23
8	G04 76.fcs		0.01	0		7
8	G05 77.fcs		0.01	0		15
8	G06 78.fcs		0.01	0		23
8	G07 79.fcs		0.001	0		7
8	G08 80.fcs		0.001	0		15
8	G09 81.fcs		0.001	0		23
8	G10 82.fcs		0.0001	0		7
8	G11 83.fcs		0.0001	0		15
8	G12 84.fcs		0.0001	0		23
8	H01 85.fcs		0.1	0		8
8	H02 86.fcs		0.1	0		16
8	H03 87.fcs		0.1	0		24
8	H04 88.fcs		0.01	0		8
8	H05 89.fcs		0.01	0		16
8	H06 90.fcs		0.01	0		24
8	H07 91.fcs		0.001	0		8
8	H08 92.fcs		0.001	0		16
8	H09 93.fcs		0.001	0		24
8	H10 94.fcs		0.0001	0		8
8	H11 95.fcs		0.0001	0		16
8	H12 96.fcs		0.0001	0		24

## Sheet: Microcosm contents
Sample	Total volume (μl)	Medium (μl)	Bacterial inoculum (μl)	Bacterial concentration inoculum (cells/ml)	Bacterial concentration final (cells/ml)	Amoebal inoculum (μl)	Amoebal concentration inoculum (cells/ml)	Amoebal concentration final (cells/ml)	MgSO4 buffer (μl)
Community control	1	850	50	600000	30000	0	50000	0	100
Community predator	1	850	50	600000	30000	50	50000	2500	50
Monoculture	1	850	50	600000	30000	0	50000	0	100

## Sheet: Cell counts community
Plate	Nutrient	Predator	Community	Total	Gate2	Mean Gate 2 FL1
1	0.1	0	1	465000	391708	66326
1	0.1	0	9	468000	366855	93817
1	0.1	0	17	466000	338725	52771
1	0.1	0	2	469000	324108	64310
1	0.1	0	10	474000	335289	160249
1	0.1	0	18	466000	269432	24291
1	0.1	0	3	466000	372852	90020
1	0.1	0	11	466000	375321	58497
1	0.1	0	19	466000	361594	51421
1	0.1	0	4	465000	319658	95569
1	0.1	0	12	465000	382037	87316
1	0.1	0	20	466000	372448	64765
1	0.1	0	5	470000	339050	56153
1	0.1	0	13	494000	396250	73129
1	0.1	0	21	466000	363587	89710
1	0.1	0	6	487000	355728	113371
1	0.1	0	14	531000	421000	117031
1	0.1	0	22	468000	243019	16475
1	0.1	0	7	468000	381398	97252
1	0.1	0	15	465000	348472	48092
1	0.1	0	23	470000	268194	30356
1	0.1	0	8	464000	308944	76965
1	0.1	0	16	465000	285973	35100
1	0.1	0	24	465000	211102	22460
2	0.01	0	1	466000	269145	36508
2	0.01	0	9	467000	220315	16380
2	0.01	0	17	618000	241166	27915
2	0.01	0	2	466000	307540	27112
2	0.01	0	10	466000	268316	25262
2	0.01	0	18	466000	299280	36408
2	0.01	0	3	466000	289652	14658
2	0.01	0	11	466000	323060	20537
2	0.01	0	19	467000	320814	25172
2	0.01	0	4	467000	334105	19110
2	0.01	0	12	478000	288805	19182
2	0.01	0	20	588000	390405	15127
2	0.01	0	5	466000	375659	25035
2	0.01	0	13	467000	347859	11369
2	0.01	0	21	467000	263529	17932
2	0.01	0	6	465000	281121	19678
2	0.01	0	14	466000	287990	22753
2	0.01	0	22	465000	287920	18441
2	0.01	0	7	466000	312659	26232
2	0.01	0	15	1000000	627000	21248
2	0.01	0	23	466000	360717	26605
2	0.01	0	8	465000	293580	19870
2	0.01	0	16	466000	312879	15580
2	0.01	0	24	466000	333509	14476
3	0.001	0	1	817000	120007	21456
3	0.001	0	9	1000000	128999	18413
3	0.001	0	17	1000000	241407	18184
3	0.001	0	2	587000	132034	25051
3	0.001	0	10	1000000	97468	18504
3	0.001	0	18	1000000	54525	32834
3	0.001	0	3	509000	85252	31494
3	0.001	0	11	486000	99864	19813
3	0.001	0	19	725000	122715	21370
3	0.001	0	4	467000	179297	17296
3	0.001	0	12	469000	74695	16332
3	0.001	0	20	466000	53828	20647
3	0.001	0	5	1000000	338984	23455
3	0.001	0	13	1000000	408000	19965
3	0.001	0	21	975000	510000	17437
3	0.001	0	6	595000	145644	13247
3	0.001	0	14	470000	200463	21401
3	0.001	0	22	479000	120806	12423
3	0.001	0	7	1000000	669000	18208
3	0.001	0	15	874000	351841	11796
3	0.001	0	23	1000000	630000	95058
3	0.001	0	8	801000	459000	10003
3	0.001	0	16	506000	136182	10405
3	0.001	0	24	466000	143252	22702
4	0.0001	0	1	1000000	106577	43476
4	0.0001	0	9	1000000	127346	40264
4	0.0001	0	17	1000000	370733	34258
4	0.0001	0	2	1000000	304269	28055
4	0.0001	0	10	1000000	92389	57095
4	0.0001	0	18	956000	62096	79598
4	0.0001	0	3	593000	93272	60392
4	0.0001	0	11	665000	139695	45404
4	0.0001	0	19	1000000	248420	41172
4	0.0001	0	4	921000	368250	44934
4	0.0001	0	12	1000000	174349	37465
4	0.0001	0	20	1000000	209183	40050
4	0.0001	0	5	1000000	121077	36184
4	0.0001	0	13	1000000	182656	36085
4	0.0001	0	21	476000	181338	34226
4	0.0001	0	6	1000000	193325	27682
4	0.0001	0	14	1000000	264774	34221
4	0.0001	0	22	1000000	115260	25775
4	0.0001	0	7	466000	130428	46948
4	0.0001	0	15	844000	65043	29676
4	0.0001	0	23	476000	54183	77086
4	0.0001	0	8	738000	286384	54173
4	0.0001	0	16	1000000	205403	39504
4	0.0001	0	24	914000	110523	32986
1	0.1	1	1	466000	364097	89369
1	0.1	1	9	466000	338178	100899
1	0.1	1	17	466000	399342	72139
1	0.1	1	2	467000	358727	79542
1	0.1	1	10	466000	353404	124556
1	0.1	1	18	466000	378949	129207
1	0.1	1	3	542000	384312	105821
1	0.1	1	11	465000	399812	99108
1	0.1	1	19	519000	405000	112944
1	0.1	1	4	466000	348877	97193
1	0.1	1	12	466000	378808	110026
1	0.1	1	20	465000	378837	93090
1	0.1	1	5	468000	395670	127842
1	0.1	1	13	472000	384125	87928
1	0.1	1	21	514000	359668	108379
1	0.1	1	6	469000	293078	40140
1	0.1	1	14	467000	372487	127725
1	0.1	1	22	474000	382564	113697
1	0.1	1	7	465000	347558	72900
1	0.1	1	15	466000	301009	64715
1	0.1	1	23	465000	334400	76837
1	0.1	1	8	465000	323628	100306
1	0.1	1	16	465000	328435	121588
1	0.1	1	24	478000	371216	74512
2	0.01	1	1	526000	267392	39070
2	0.01	1	9	478000	299879	22209
2	0.01	1	17	481000	255484	35135
2	0.01	1	2	471000	284307	21169
2	0.01	1	10	475000	228187	28299
2	0.01	1	18	479000	258444	40292
2	0.01	1	3	468000	273800	14058
2	0.01	1	11	468000	295573	23999
2	0.01	1	19	466000	302990	34650
2	0.01	1	4	469000	362887	19749
2	0.01	1	12	739000	518000	48670
2	0.01	1	20	658000	510000	32540
2	0.01	1	5	469000	293891	22934
2	0.01	1	13	469000	276227	41239
2	0.01	1	21	467000	307803	27213
2	0.01	1	6	466000	327416	17796
2	0.01	1	14	465000	353648	68483
2	0.01	1	22	466000	329775	26153
2	0.01	1	7	466000	331454	37675
2	0.01	1	15	470000	302663	58717
2	0.01	1	23	466000	316844	55063
2	0.01	1	8	466000	355345	26116
2	0.01	1	16	538000	287621	50221
2	0.01	1	24	466000	336327	54833
3	0.001	1	1	633000	118997	22897
3	0.001	1	9	957000	332660	20784
3	0.001	1	17	526000	89227	16484
3	0.001	1	2	467000	131122	16652
3	0.001	1	10	1000000	128009	16267
3	0.001	1	18	1000000	329819	16928
3	0.001	1	3	854000	253263	34164
3	0.001	1	11	957000	218407	21127
3	0.001	1	19	866000	529000	16817
3	0.001	1	4	467000	217241	16425
3	0.001	1	12	816000	288329	13380
3	0.001	1	20	1000000	385380	13884
3	0.001	1	5	1000000	608000	21691
3	0.001	1	13	1000000	612000	21981
3	0.001	1	21	795000	542000	15585
3	0.001	1	6	466000	198773	17333
3	0.001	1	14	466000	257288	26353
3	0.001	1	22	1000000	398734	19749
3	0.001	1	7	738000	473000	21572
3	0.001	1	15	1000000	322638	14225
3	0.001	1	23	747000	195599	30397
3	0.001	1	8	555000	236027	15762
3	0.001	1	16	534000	166668	15931
3	0.001	1	24	582000	154106	20089
4	0.0001	1	1	967000	252770	51555
4	0.0001	1	9	1000000	83693	32098
4	0.0001	1	17	572000	125540	33230
4	0.0001	1	2	467000	121766	32283
4	0.0001	1	10	561000	50504	33389
4	0.0001	1	18	503000	14792	57963
4	0.0001	1	3	924000	166717	53244
4	0.0001	1	11	681000	129014	31348
4	0.0001	1	19	466000	84194	54904
4	0.0001	1	4	1000000	323029	41831
4	0.0001	1	12	1000000	154916	45785
4	0.0001	1	20	1000000	253641	41246
4	0.0001	1	5	1000000	159261	60215
4	0.0001	1	13	1000000	215448	41231
4	0.0001	1	21	839000	303840	36728
4	0.0001	1	6	1000000	159124	41505
4	0.0001	1	14	1000000	194228	45666
4	0.0001	1	22	1000000	84002	28465
4	0.0001	1	7	466000	130914	22001
4	0.0001	1	15	814000	62222	36685
4	0.0001	1	23	464000	47587	73986
4	0.0001	1	8	467000	145993	26645
4	0.0001	1	16	915000	185476	35241
4	0.0001	1	24	1000000	121407	28996
1	0.1	2	1	466000	378032	99076
1	0.1	2	9	466000	344800	148952
1	0.1	2	17	465000	388371	86348
1	0.1	2	2	465000	377453	83977
1	0.1	2	10	466000	401000	152607
1	0.1	2	18	465000	397697	111994
1	0.1	2	3	466000	393045	97384
1	0.1	2	11	465000	351108	72869
1	0.1	2	19	466000	370042	102817
1	0.1	2	4	466000	367931	135699
1	0.1	2	12	466000	338109	98665
1	0.1	2	20	467000	392647	107898
1	0.1	2	5	516000	385318	65019
1	0.1	2	13	473000	377535	73102
1	0.1	2	21	473000	377182	98524
1	0.1	2	6	465000	390027	117738
1	0.1	2	14	488000	307105	96948
1	0.1	2	22	468000	384945	78547
1	0.1	2	7	464000	340952	79032
1	0.1	2	15	464000	322473	67516
1	0.1	2	23	465000	348124	92815
1	0.1	2	8	465000	316710	88800
1	0.1	2	16	465000	342864	149584
1	0.1	2	24	465000	335259	74783
2	0.01	2	1	472000	255085	29722
2	0.01	2	9	467000	259766	22113
2	0.01	2	17	470000	254403	28726
2	0.01	2	2	466000	327488	27421
2	0.01	2	10	466000	268557	20982
2	0.01	2	18	466000	236604	22240
2	0.01	2	3	467000	269961	33568
2	0.01	2	11	520000	278518	25928
2	0.01	2	19	468000	311745	32677
2	0.01	2	4	475000	329822	18428
2	0.01	2	12	469000	301967	27710
2	0.01	2	20	620000	487000	24373
2	0.01	2	5	466000	291052	33551
2	0.01	2	13	466000	312660	33018
2	0.01	2	21	466000	301789	32056
2	0.01	2	6	466000	349292	27091
2	0.01	2	14	466000	346856	32961
2	0.01	2	22	474000	350891	36629
2	0.01	2	7	466000	357212	40746
2	0.01	2	15	466000	301883	34898
2	0.01	2	23	466000	344887	51306
2	0.01	2	8	466000	345245	17746
2	0.01	2	16	466000	369090	36337
2	0.01	2	24	466000	362360	59023
3	0.001	2	1	949000	278796	23891
3	0.001	2	9	837000	179797	19276
3	0.001	2	17	466000	109347	19361
3	0.001	2	2	1000000	406000	18506
3	0.001	2	10	1000000	507000	18219
3	0.001	2	18	1000000	156746	19731
3	0.001	2	3	956000	267563	36353
3	0.001	2	11	1000000	208008	25453
3	0.001	2	19	520000	151953	12254
3	0.001	2	4	470000	307693	25684
3	0.001	2	12	1000000	443000	17097
3	0.001	2	20	1000000	414000	17426
3	0.001	2	5	935000	546000	24638
3	0.001	2	13	705000	272937	25461
3	0.001	2	21	483000	224228	14549
3	0.001	2	6	466000	246306	16761
3	0.001	2	14	495000	220679	12891
3	0.001	2	22	925000	392363	23962
3	0.001	2	7	662000	318828	12160
3	0.001	2	15	990000	344754	17280
3	0.001	2	23	772000	373248	36218
3	0.001	2	8	466000	184871	12633
3	0.001	2	16	468000	120824	18296
3	0.001	2	24	466000	97160	23789
4	0.0001	2	1	505000	97220	57234
4	0.0001	2	9	653000	53181	37324
4	0.0001	2	17	466000	67628	38449
4	0.0001	2	2	1000000	354012	31879
4	0.0001	2	10	466000	30770	41613
4	0.0001	2	18	997000	61330	26824
4	0.0001	2	3	466000	57394	61192
4	0.0001	2	11	466000	39705	48485
4	0.0001	2	19	467000	58972	64279
4	0.0001	2	4	904000	328704	59562
4	0.0001	2	12	1000000	130300	49395
4	0.0001	2	20	1000000	200153	34173
4	0.0001	2	5	1000000	146286	58812
4	0.0001	2	13	1000000	184040	53108
4	0.0001	2	21	984000	366922	41377
4	0.0001	2	6	974000	153954	46593
4	0.0001	2	14	656000	114473	37464
4	0.0001	2	22	747000	83909	47178
4	0.0001	2	7	499000	151982	37526
4	0.0001	2	15	982000	85575	33328
4	0.0001	2	23	1000000	248147	84602
4	0.0001	2	8	465000	118930	30154
4	0.0001	2	16	1000000	196149	34137
4	0.0001	2	24	986000	131834	35083
1	0.1	3	1	467000	377154	94189
1	0.1	3	9	489000	382431	138579
1	0.1	3	17	470000	365583	108934
1	0.1	3	2	465000	378134	107551
1	0.1	3	10	466000	390253	158581
1	0.1	3	18	466000	359013	115097
1	0.1	3	3	465000	378309	91810
1	0.1	3	11	465000	348761	108767
1	0.1	3	19	465000	361272	83933
1	0.1	3	4	466000	382061	149227
1	0.1	3	12	465000	399156	110192
1	0.1	3	20	468000	390899	120205
1	0.1	3	5	467000	384098	102511
1	0.1	3	13	509000	390859	122805
1	0.1	3	21	467000	361346	96065
1	0.1	3	6	477000	388372	109406
1	0.1	3	14	466000	368343	119120
1	0.1	3	22	487000	120933	6404
1	0.1	3	7	465000	352387	128498
1	0.1	3	15	464000	340721	79885
1	0.1	3	23	465000	349573	170818
1	0.1	3	8	465000	325543	91153
1	0.1	3	16	465000	327266	105699
1	0.1	3	24	464000	318622	61247
2	0.01	3	1	470000	271227	87507
2	0.01	3	9	470000	300136	28964
2	0.01	3	17	466000	343361	29193
2	0.01	3	2	466000	295953	46681
2	0.01	3	10	466000	197985	22706
2	0.01	3	18	472000	207518	42598
2	0.01	3	3	514000	410000	21422
2	0.01	3	11	474000	313733	24701
2	0.01	3	19	474000	376423	30063
2	0.01	3	4	511000	316738	23307
2	0.01	3	12	466000	291723	34884
2	0.01	3	20	718000	583000	27303
2	0.01	3	5	466000	268138	45757
2	0.01	3	13	466000	277608	35951
2	0.01	3	21	466000	330346	50663
2	0.01	3	6	466000	292276	45007
2	0.01	3	14	466000	362261	41005
2	0.01	3	22	466000	331549	32716
2	0.01	3	7	466000	335818	50541
2	0.01	3	15	466000	316683	55724
2	0.01	3	23	466000	187422	51608
2	0.01	3	8	466000	377528	82361
2	0.01	3	16	722000	526000	36397
2	0.01	3	24	465000	328957	50352
3	0.001	3	1	814000	279044	27164
3	0.001	3	9	977000	410000	21113
3	0.001	3	17	1000000	397972	12910
3	0.001	3	2	565000	153897	18399
3	0.001	3	10	1000000	169260	17712
3	0.001	3	18	1000000	462000	9330
3	0.001	3	3	525000	112935	29852
3	0.001	3	11	519000	178507	21362
3	0.001	3	19	477000	136314	37777
3	0.001	3	4	829000	634000	31712
3	0.001	3	12	495000	138671	21843
3	0.001	3	20	1000000	452000	14059
3	0.001	3	5	551000	198612	13416
3	0.001	3	13	733000	306897	18933
3	0.001	3	21	493000	229287	16116
3	0.001	3	6	466000	268656	17302
3	0.001	3	14	476000	244763	46627
3	0.001	3	22	537000	187484	17908
3	0.001	3	7	658000	350730	12552
3	0.001	3	15	937000	401000	40630
3	0.001	3	23	1000000	564000	42291
3	0.001	3	8	466000	215958	19971
3	0.001	3	16	466000	121306	14823
3	0.001	3	24	629000	177230	23136
4	0.0001	3	1	466000	49785	54191
4	0.0001	3	9	1000000	108510	53878
4	0.0001	3	17	1000000	134407	48968
4	0.0001	3	2	522000	151485	33975
4	0.0001	3	10	1000000	219122	35210
4	0.0001	3	18	1000000	77243	41060
4	0.0001	3	3	634000	87002	54750
4	0.0001	3	11	763000	141963	43738
4	0.0001	3	19	806000	189900	76953
4	0.0001	3	4	801000	237299	71550
4	0.0001	3	12	1000000	153725	45524
4	0.0001	3	20	1000000	169312	39264
4	0.0001	3	5	1000000	131403	34711
4	0.0001	3	13	1000000	149861	35237
4	0.0001	3	21	740000	271592	42868
4	0.0001	3	6	904000	137796	56557
4	0.0001	3	14	536000	99713	51727
4	0.0001	3	22	583000	36667	28704
4	0.0001	3	7	622000	90020	49152
4	0.0001	3	15	1000000	108567	40529
4	0.0001	3	23	1000000	195234	75253
4	0.0001	3	8	478000	143378	26474
4	0.0001	3	16	1000000	199335	30625
4	0.0001	3	24	1000000	89909	26279

## Sheet: Cell counts monoculture
Plate	Nutrient	Species	Total count	Gate 2	Mean Gate 2 FL1
6	0.1	S1	116544	98587	35705
6	0.1	S9	116364	92974	74871
6	0.1	S17	116418	87060	71102
6	0.01	S1	116544	63196	28843
6	0.01	S9	116454	74905	20000
6	0.01	S17	116472	50274	24220
6	0.001	S1	116688	11536	24982
6	0.001	S9	172596	34569	14284
6	0.001	S17	178536	20173	23331
6	0.0001	S1	175350	7608	41256
6	0.0001	S9	156972	2138	42074
6	0.0001	S17	119658	1271	50425
6	0.1	S2	116436	78892	46429
6	0.1	S10	116364	96360	66604
6	0.1	S18	116418	70401	41267
6	0.01	S2	116490	58395	24815
6	0.01	S10	116544	66703	23825
6	0.01	S18	116472	55684	17739
6	0.001	S2	116598	30840	17150
6	0.001	S10	116454	23645	26959
6	0.001	S18	116508	35490	12258
6	0.0001	S2	174432	12936	80794
6	0.0001	S10	231456	40649	41607
6	0.0001	S18	242166	77527	18671
6	0.1	S3	116346	96475	68567
6	0.1	S11	116454	91642	57762
6	0.1	S19	116454	70315	52682
6	0.01	S3	117534	77466	29579
6	0.01	S11	116490	79669	29947
6	0.01	S19	116382	72297	22048
6	0.001	S3	116490	13314	26179
6	0.001	S11	116976	31959	16443
6	0.001	S19	116508	43907	15544
6	0.0001	S3	116490	3157	36383
6	0.0001	S11	116526	4234	31663
6	0.0001	S19	116418	42702	20005
6	0.1	S4	116454	87105	52562
6	0.1	S12	116472	79106	53864
6	0.1	S20	116382	84794	51048
6	0.01	S4	116562	52427	23784
6	0.01	S12	116472	43808	30746
6	0.01	S20	116724	57172	28981
6	0.001	S4	207084	53453	28112
6	0.001	S12	209352	11760	42975
6	0.001	S20	116706	38648	21437
6	0.0001	S4	116580	4061	37937
6	0.0001	S12	132005	3119	28355
6	0.0001	S20	116490	20187	28076
6	0.1	S5	116472	79047	52109
6	0.1	S13	116364	83964	47890
6	0.1	S21	116436	92592	104948
6	0.01	S5	116418	54722	22155
6	0.01	S13	116508	68074	26531
6	0.01	S21	116419	33342	60721
6	0.001	S5	116509	19615	10878
6	0.001	S13	116418	44362	16037
6	0.001	S21	116490	17677	71318
6	0.0001	S5	116454	25644	6399
6	0.0001	S13	116526	44425	14554
6	0.0001	S21	116472	8257	98289
6	0.1	S6	116418	86816	130585
6	0.1	S14	116383	94961	114507
6	0.1	S22	116382	87241	137165
6	0.01	S6	116544	44084	38021
6	0.01	S14	116508	90996	21184
6	0.01	S22	116472	71677	62416
6	0.001	S6	152418	15591	31526
6	0.001	S14	116526	52314	20275
6	0.001	S22	116473	45339	59860
6	0.0001	S6	142050	21929	47326
6	0.0001	S14	116509	23208	22897
6	0.0001	S22	116562	29735	101037
6	0.1	S7	116400	81775	82302
6	0.1	S15	116382	83147	83841
6	0.1	S23	116364	93121	94232
6	0.01	S7	116562	62398	55522
6	0.01	S15	116508	63863	11197
6	0.01	S23	116400	75413	25581
6	0.001	S7	116454	22179	20174
6	0.001	S15	116580	37848	11003
6	0.001	S23	116508	33759	15907
6	0.0001	S7	118650	5707	68958
6	0.0001	S15	116508	18000	19014
6	0.0001	S23	116418	20235	23451
6	0.1	S8	116364	83058	73862
6	0.1	S16	116382	86142	110027
6	0.1	S24	116400	82629	75065
6	0.01	S8	116454	45646	21551
6	0.01	S16	116401	60464	35100
6	0.01	S24	116347	54107	21424
6	0.001	S8	116418	11144	24373
6	0.001	S16	116383	21720	13623
6	0.001	S24	116508	21791	36686
6	0.0001	S8	116544	1896	39067
6	0.0001	S16	116436	10819	26282
6	0.0001	S24	116167	6222	118254
7	0.1	S1	116400	66237	13318
7	0.1	S9	116364	49127	9868
7	0.1	S17	116346	65367	11541
7	0.01	S1	116382	38561	16011
7	0.01	S9	116418	1767
7	0.01	S17	116454	55842	8656
7	0.001	S1	116508	1530	8602
7	0.001	S9	116490	14633	10119
7	0.001	S17	116526	7106	14337
7	0.0001	S1	116454	2532	22643
7	0.0001	S9	116400	753	97150
7	0.0001	S17	116472	1362	7031
7	0.1	S2	116400	79920	39311
7	0.1	S10	116472	78986	29068
7	0.1	S18	116436	60894	30832
7	0.01	S2	116526	56347	28303
7	0.01	S10	116310	66420	40538
7	0.01	S18	116544	59414	15912
7	0.001	S2	191586	26290	28029
7	0.001	S10	116598	33604	32098
7	0.001	S18	116454	39602	8520
7	0.0001	S2	140862	6891	25292
7	0.0001	S10	128334	17001	42696
7	0.0001	S18	116436	28173	10296
7	0.1	S3	116454	84390	58199
7	0.1	S11	116472	80681	45934
7	0.1	S19	116418	61992	39275
7	0.01	S3	116724	65551	27508
7	0.01	S11	116490	60402	23284
7	0.01	S19	116760	64148	10824
7	0.001	S3	118830	28349	39965
7	0.001	S11	177474	33447	30837
7	0.001	S19	116490	66029	18853
7	0.0001	S3	158052	10304	21474
7	0.0001	S11	162102	11926	31097
7	0.0001	S19	117084	45687	14063
7	0.1	S4	116490	72839	46369
7	0.1	S12	116850	69871	57773
7	0.1	S20	118560	84161	45288
7	0.01	S4	116616	29813	17669
7	0.01	S12	116634	39372	18912
7	0.01	S20	116490	63082	27733
7	0.001	S4	173586	24888	27889
7	0.001	S12	133680	11160	28386
7	0.001	S20	116435	26294	36677
7	0.0001	S4	120864	4206	30655
7	0.0001	S12	144840	914	37673
7	0.0001	S20	116490	32454	21708
7	0.1	S5	116562	74221	52494
7	0.1	S13	116526	68179	16683
7	0.1	S21	116634	87057	106721
7	0.01	S5	116508	50794	20508
7	0.01	S13	116455	72370	17181
7	0.01	S21	116364	51618	96076
7	0.001	S5	116418	46288	25160
7	0.001	S13	116508	51603	20608
7	0.001	S21	116454	27668	65939
7	0.0001	S5	116544	25279	5391
7	0.0001	S13	116454	37232	25458
7	0.0001	S21	167520	24044	129017
7	0.1	S6	116850	72688	34193
7	0.1	S14	116490	78925	21958
7	0.1	S22	117408	87283	81349
7	0.01	S6	117407	37191	38423
7	0.01	S14	116418	63087	12834
7	0.01	S22	117407	53420	41703
7	0.001	S6	116508	19065	53156
7	0.001	S14	118182	37310	26387
7	0.001	S22	116652	36703	102998
7	0.0001	S6	116688	11338	39753
7	0.0001	S14	116526	16300	24262
7	0.0001	S22	116400	20413	83743
7	0.1	S7	117966	79096	44688
7	0.1	S15	116364	75032	54166
7	0.1	S23	116400	6787	6611
7	0.01	S7	116454	31266
7	0.01	S15	116490	41759
7	0.01	S23	116437	37823
7	0.001	S7	116419	5744
7	0.001	S15	116436	17138
7	0.001	S23	116886	24327
7	0.0001	S7	150924	6119
7	0.0001	S15	116580	12919
7	0.0001	S23	116526	13022
7	0.1	S8	116418	67272
7	0.1	S16	116472	66934
7	0.1	S24	118651	73213	96122
7	0.01	S8	120180	44622	41694
7	0.01	S16	211134	64375	79140
7	0.01	S24	117282	72828	51216
7	0.001	S8	257484	31009	69075
7	0.001	S16	120810	17090	61545
7	0.001	S24	130710	18887	46650
7	0.0001	S8	188130	3606	41200
7	0.0001	S16	132186	12694	29077
7	0.0001	S24	258511	4234	75561
8	0.1	S1	116904	96986	70616
8	0.1	S9	116455	86526	62389
8	0.1	S17	116436	83854	71585
8	0.01	S1	116508	49595	19785
8	0.01	S9	116562	52085	16908
8	0.01	S17	116526	51775	18239
8	0.001	S1	125634	29219	13038
8	0.001	S9	124500	15591	11507
8	0.001	S17	129774	22637	22041
8	0.0001	S1	155424	3476	11690
8	0.0001	S9	117570	2016	8988
8	0.0001	S17	116454	4040	31037
8	0.1	S2	116400	84771	70662
8	0.1	S10	116472	86699	104142
8	0.1	S18	116454	85632	79532
8	0.01	S2	116455	52779	19490
8	0.01	S10	116634	54494	12394
8	0.01	S18	117012	66656	34004
8	0.001	S2	278886	69762	15047
8	0.001	S10	247782	56600	14435
8	0.001	S18	116670	18561	15211
8	0.0001	S2	160086	4164	11489
8	0.0001	S10	194143	4198	11486
8	0.0001	S18	182388	5472	13535
8	0.1	S3	116490	88619	82305
8	0.1	S11	316286	83716	81006
8	0.1	S19	493000	159062	93192
8	0.01	S3	116454	72114	37555
8	0.01	S11	447000	146496	43043
8	0.01	S19	118272	75858	33623
8	0.001	S3	322248	39461	27132
8	0.001	S11	334163	55184	27064
8	0.001	S19	126102	26228	28037
8	0.0001	S3	132726	1833	26826
8	0.0001	S11	247782	4764	19670
8	0.0001	S19	128532	1972	20718
8	0.1	S4	116760	92540	168164
8	0.1	S12	116436	91335	75743
8	0.1	S20	116580	88649	91314
8	0.01	S4	116760	78285	42765
8	0.01	S12	120252	79922	44970
8	0.01	S20	116508	77603	41024
8	0.001	S4	116994	13142	31558
8	0.001	S12	157224	21221	32948
8	0.001	S20	118164	18419	30642
8	0.0001	S4	117876	1305	20350
8	0.0001	S12	116778	1240	20891
8	0.0001	S20	116436	1206	16921
8	0.1	S5	116490	86423	125956
8	0.1	S13	116382	88082	107219
8	0.1	S21	116490	67015	114234
8	0.01	S5	116382	52222	47914
8	0.01	S13	116598	67995	52396
8	0.01	S21	116400	63546	56706
8	0.001	S5	170166	18995	39882
8	0.001	S13	123438	21896	38810
8	0.001	S21	150006	31841	35559
8	0.0001	S5	267528	7502	34468
8	0.0001	S13	267672	5767	32591
8	0.0001	S21	294114	7795	31555
8	0.1	S6	116454	91840	86994
8	0.1	S14	159600	95419	121861
8	0.1	S22	127074	79290	80185
8	0.01	S6	119388	60896	42426
8	0.01	S14	142626	53279	43225
8	0.01	S22	117102	66650	57561
8	0.001	S6	306084	29972	29155
8	0.001	S14	337116	48639	25044
8	0.001	S22	343884	48037	34355
8	0.0001	S6	274908	6093	24536
8	0.0001	S14	383970	4140	18944
8	0.0001	S22	336252	4859	20067
8	0.1	S7	124051	89977	98433
8	0.1	S15	320592
8	0.1	S23	306606	7021	69525
8	0.01	S7	127470	47105	43367
8	0.01	S15	129144	36920	38979
8	0.01	S23	116526	43884	33139
8	0.001	S7	217667	24526	29189
8	0.001	S15	228864	27603	47569
8	0.001	S23	264342	36576	32034
8	0.0001	S7	230520	1951	36535
8	0.0001	S15	117228	4718	24611
8	0.0001	S23	116454	1340	10119
8	0.1	S8	248142
8	0.1	S16	116436	74471	82833
8	0.1	S24	116472	77799	80459
8	0.01	S8	118614	31053	38692
8	0.01	S16	117066	51938	45083
8	0.01	S24	117318	51948	39276
8	0.001	S8	116670	10776	16651
8	0.001	S16	289073	26401	28716
8	0.001	S24	116904	12714	24423
8	0.0001	S8	116562	786	12684
8	0.0001	S16	190668	1636	20431
8	0.0001	S24	243301	1935	20141

## Sheet: Sequence reads not-normalized
Sequence sample ID	Species	Sequence count
Index-1A10-16S	S1	6
Index-1A10-16S	S2	38
Index-1A10-16S	S3	32
Index-1A10-16S	S4	1650
Index-1A10-16S	S5	0
Index-1A10-16S	S6	3
Index-1A10-16S	S7	0
Index-1A10-16S	S8	0
Index-1A10-16S	S9	0
Index-1A10-16S	S10	2
Index-1A10-16S	S11	0
Index-1A10-16S	S12	205
Index-1A10-16S	S13	71
Index-1A10-16S	S14	0
Index-1A10-16S	S15	1376
Index-1A10-16S	S16	5776
Index-1A10-16S	S18	462
Index-1A10-16S	S19	1
Index-1A10-16S	S20	1
Index-1A10-16S	S21	0
Index-1A10-16S	S22	34
Index-1A10-16S	S23	29
Index-1A10-16S	S24	3
Index-1A11-16S	S1	1
Index-1A11-16S	S2	5
Index-1A11-16S	S3	1
Index-1A11-16S	S4	843
Index-1A11-16S	S5	0
Index-1A11-16S	S6	2
Index-1A11-16S	S7	0
Index-1A11-16S	S8	2
Index-1A11-16S	S9	0
Index-1A11-16S	S10	1
Index-1A11-16S	S11	0
Index-1A11-16S	S12	6
Index-1A11-16S	S13	24
Index-1A11-16S	S14	0
Index-1A11-16S	S15	900
Index-1A11-16S	S16	1942
Index-1A11-16S	S18	342
Index-1A11-16S	S19	0
Index-1A11-16S	S20	0
Index-1A11-16S	S21	1
Index-1A11-16S	S22	9
Index-1A11-16S	S23	1016
Index-1A11-16S	S24	51
Index-1A1-16S	S1	1
Index-1A1-16S	S2	692
Index-1A1-16S	S3	24
Index-1A1-16S	S4	8
Index-1A1-16S	S5	1
Index-1A1-16S	S6	7
Index-1A1-16S	S7	0
Index-1A1-16S	S8	0
Index-1A1-16S	S9	0
Index-1A1-16S	S10	2
Index-1A1-16S	S11	1
Index-1A1-16S	S12	106
Index-1A1-16S	S13	694
Index-1A1-16S	S14	1
Index-1A1-16S	S15	373
Index-1A1-16S	S16	3110
Index-1A1-16S	S18	1886
Index-1A1-16S	S19	2
Index-1A1-16S	S20	1
Index-1A1-16S	S21	0
Index-1A1-16S	S22	68
Index-1A1-16S	S23	31
Index-1A1-16S	S24	5
Index-1A12-16S	S1	2
Index-1A12-16S	S2	75
Index-1A12-16S	S3	3
Index-1A12-16S	S4	1002
Index-1A12-16S	S5	0
Index-1A12-16S	S6	18
Index-1A12-16S	S7	0
Index-1A12-16S	S8	0
Index-1A12-16S	S9	1
Index-1A12-16S	S10	1
Index-1A12-16S	S11	0
Index-1A12-16S	S12	57
Index-1A12-16S	S13	109
Index-1A12-16S	S14	0
Index-1A12-16S	S15	18
Index-1A12-16S	S16	6875
Index-1A12-16S	S18	251
Index-1A12-16S	S19	0
Index-1A12-16S	S20	2
Index-1A12-16S	S21	0
Index-1A12-16S	S22	6
Index-1A12-16S	S23	432
Index-1A12-16S	S24	344
Index-1A2-16S	S1	0
Index-1A2-16S	S2	1
Index-1A2-16S	S3	31
Index-1A2-16S	S4	5
Index-1A2-16S	S5	0
Index-1A2-16S	S6	3
Index-1A2-16S	S7	0
Index-1A2-16S	S8	2
Index-1A2-16S	S9	0
Index-1A2-16S	S10	0
Index-1A2-16S	S11	0
Index-1A2-16S	S12	2
Index-1A2-16S	S13	163
Index-1A2-16S	S14	0
Index-1A2-16S	S15	1833
Index-1A2-16S	S16	973
Index-1A2-16S	S18	1082
Index-1A2-16S	S19	1
Index-1A2-16S	S20	0
Index-1A2-16S	S21	0
Index-1A2-16S	S22	19
Index-1A2-16S	S23	684
Index-1A2-16S	S24	40
Index-1A3-16S	S1	3
Index-1A3-16S	S2	427
Index-1A3-16S	S3	40
Index-1A3-16S	S4	8
Index-1A3-16S	S5	0
Index-1A3-16S	S6	75
Index-1A3-16S	S7	0
Index-1A3-16S	S8	0
Index-1A3-16S	S9	1
Index-1A3-16S	S10	0
Index-1A3-16S	S11	0
Index-1A3-16S	S12	35
Index-1A3-16S	S13	479
Index-1A3-16S	S14	0
Index-1A3-16S	S15	209
Index-1A3-16S	S16	5988
Index-1A3-16S	S18	1470
Index-1A3-16S	S19	0
Index-1A3-16S	S20	1
Index-1A3-16S	S21	0
Index-1A3-16S	S22	4
Index-1A3-16S	S23	378
Index-1A3-16S	S24	237
Index-1A4-16S	S1	2
Index-1A4-16S	S2	59
Index-1A4-16S	S3	61
Index-1A4-16S	S4	1723
Index-1A4-16S	S5	6
Index-1A4-16S	S6	2
Index-1A4-16S	S7	0
Index-1A4-16S	S8	0
Index-1A4-16S	S9	0
Index-1A4-16S	S10	4
Index-1A4-16S	S11	0
Index-1A4-16S	S12	691
Index-1A4-16S	S13	115
Index-1A4-16S	S14	1
Index-1A4-16S	S15	1772
Index-1A4-16S	S16	6523
Index-1A4-16S	S18	887
Index-1A4-16S	S19	0
Index-1A4-16S	S20	0
Index-1A4-16S	S21	0
Index-1A4-16S	S22	28
Index-1A4-16S	S23	32
Index-1A4-16S	S24	5
Index-1A5-16S	S1	3
Index-1A5-16S	S2	1
Index-1A5-16S	S3	2
Index-1A5-16S	S4	1598
Index-1A5-16S	S5	0
Index-1A5-16S	S6	1
Index-1A5-16S	S7	0
Index-1A5-16S	S8	0
Index-1A5-16S	S9	0
Index-1A5-16S	S10	1
Index-1A5-16S	S11	0
Index-1A5-16S	S12	11
Index-1A5-16S	S13	50
Index-1A5-16S	S14	0
Index-1A5-16S	S15	2207
Index-1A5-16S	S16	2706
Index-1A5-16S	S18	497
Index-1A5-16S	S19	0
Index-1A5-16S	S20	1
Index-1A5-16S	S21	0
Index-1A5-16S	S22	17
Index-1A5-16S	S23	2427
Index-1A5-16S	S24	69
Index-1A6-16S	S1	2
Index-1A6-16S	S2	14
Index-1A6-16S	S3	13
Index-1A6-16S	S4	329
Index-1A6-16S	S5	0
Index-1A6-16S	S6	12
Index-1A6-16S	S7	0
Index-1A6-16S	S8	0
Index-1A6-16S	S9	0
Index-1A6-16S	S10	0
Index-1A6-16S	S11	4
Index-1A6-16S	S12	12
Index-1A6-16S	S13	42
Index-1A6-16S	S14	0
Index-1A6-16S	S15	3
Index-1A6-16S	S16	4556
Index-1A6-16S	S18	168
Index-1A6-16S	S19	0
Index-1A6-16S	S20	3
Index-1A6-16S	S21	0
Index-1A6-16S	S22	1
Index-1A6-16S	S23	347
Index-1A6-16S	S24	151
Index-1A7-16S	S1	5
Index-1A7-16S	S2	13
Index-1A7-16S	S3	9
Index-1A7-16S	S4	1577
Index-1A7-16S	S5	2
Index-1A7-16S	S6	4
Index-1A7-16S	S7	0
Index-1A7-16S	S8	1
Index-1A7-16S	S9	0
Index-1A7-16S	S10	4
Index-1A7-16S	S11	0
Index-1A7-16S	S12	144
Index-1A7-16S	S13	66
Index-1A7-16S	S14	0
Index-1A7-16S	S15	1232
Index-1A7-16S	S16	4360
Index-1A7-16S	S18	1278
Index-1A7-16S	S19	0
Index-1A7-16S	S20	2
Index-1A7-16S	S21	0
Index-1A7-16S	S22	25
Index-1A7-16S	S23	101
Index-1A7-16S	S24	1
Index-1A8-16S	S1	0
Index-1A8-16S	S2	5
Index-1A8-16S	S3	0
Index-1A8-16S	S4	1174
Index-1A8-16S	S5	1
Index-1A8-16S	S6	1
Index-1A8-16S	S7	0
Index-1A8-16S	S8	1
Index-1A8-16S	S9	0
Index-1A8-16S	S10	0
Index-1A8-16S	S11	0
Index-1A8-16S	S12	14
Index-1A8-16S	S13	27
Index-1A8-16S	S14	0
Index-1A8-16S	S15	2020
Index-1A8-16S	S16	2342
Index-1A8-16S	S18	603
Index-1A8-16S	S19	0
Index-1A8-16S	S20	0
Index-1A8-16S	S21	0
Index-1A8-16S	S22	4
Index-1A8-16S	S23	1274
Index-1A8-16S	S24	84
Index-1A9-16S	S1	3
Index-1A9-16S	S2	26
Index-1A9-16S	S3	75
Index-1A9-16S	S4	795
Index-1A9-16S	S5	1
Index-1A9-16S	S6	18
Index-1A9-16S	S7	0
Index-1A9-16S	S8	0
Index-1A9-16S	S9	2
Index-1A9-16S	S10	0
Index-1A9-16S	S11	0
Index-1A9-16S	S12	35
Index-1A9-16S	S13	43
Index-1A9-16S	S14	0
Index-1A9-16S	S15	455
Index-1A9-16S	S16	5922
Index-1A9-16S	S18	1043
Index-1A9-16S	S19	0
Index-1A9-16S	S20	1
Index-1A9-16S	S21	0
Index-1A9-16S	S22	2
Index-1A9-16S	S23	336
Index-1A9-16S	S24	294
Index-1B10-16S	S1	3
Index-1B10-16S	S2	2
Index-1B10-16S	S3	39
Index-1B10-16S	S4	447
Index-1B10-16S	S5	0
Index-1B10-16S	S6	0
Index-1B10-16S	S7	0
Index-1B10-16S	S8	2
Index-1B10-16S	S9	1
Index-1B10-16S	S10	0
Index-1B10-16S	S11	0
Index-1B10-16S	S12	87
Index-1B10-16S	S13	25
Index-1B10-16S	S14	1
Index-1B10-16S	S15	771
Index-1B10-16S	S16	6774
Index-1B10-16S	S18	280
Index-1B10-16S	S19	1
Index-1B10-16S	S20	2
Index-1B10-16S	S21	0
Index-1B10-16S	S22	19
Index-1B10-16S	S23	617
Index-1B10-16S	S24	4
Index-1B11-16S	S1	8
Index-1B11-16S	S2	17
Index-1B11-16S	S3	4
Index-1B11-16S	S4	6026
Index-1B11-16S	S5	3
Index-1B11-16S	S6	33
Index-1B11-16S	S7	0
Index-1B11-16S	S8	2
Index-1B11-16S	S9	0
Index-1B11-16S	S10	5
Index-1B11-16S	S11	0
Index-1B11-16S	S12	123
Index-1B11-16S	S13	262
Index-1B11-16S	S14	0
Index-1B11-16S	S15	3474
Index-1B11-16S	S16	6618
Index-1B11-16S	S18	103
Index-1B11-16S	S19	0
Index-1B11-16S	S20	0
Index-1B11-16S	S21	0
Index-1B11-16S	S22	5
Index-1B11-16S	S23	9128
Index-1B11-16S	S24	1595
Index-1B1-16S	S1	0
Index-1B1-16S	S2	12
Index-1B1-16S	S3	6
Index-1B1-16S	S4	8
Index-1B1-16S	S5	0
Index-1B1-16S	S6	2
Index-1B1-16S	S7	0
Index-1B1-16S	S8	0
Index-1B1-16S	S9	0
Index-1B1-16S	S10	0
Index-1B1-16S	S11	0
Index-1B1-16S	S12	71
Index-1B1-16S	S13	210
Index-1B1-16S	S14	0
Index-1B1-16S	S15	1235
Index-1B1-16S	S16	5488
Index-1B1-16S	S18	2177
Index-1B1-16S	S19	1
Index-1B1-16S	S20	1
Index-1B1-16S	S21	0
Index-1B1-16S	S22	27
Index-1B1-16S	S23	365
Index-1B1-16S	S24	8
Index-1B12-16S	S1	1
Index-1B12-16S	S2	0
Index-1B12-16S	S3	72
Index-1B12-16S	S4	1864
Index-1B12-16S	S5	5
Index-1B12-16S	S6	41
Index-1B12-16S	S7	0
Index-1B12-16S	S8	1
Index-1B12-16S	S9	0
Index-1B12-16S	S10	1
Index-1B12-16S	S11	1
Index-1B12-16S	S12	305
Index-1B12-16S	S13	76
Index-1B12-16S	S14	0
Index-1B12-16S	S15	611
Index-1B12-16S	S16	3498
Index-1B12-16S	S18	7
Index-1B12-16S	S19	1
Index-1B12-16S	S20	5
Index-1B12-16S	S21	0
Index-1B12-16S	S22	2
Index-1B12-16S	S23	1268
Index-1B12-16S	S24	224
Index-1B2-16S	S1	0
Index-1B2-16S	S2	3
Index-1B2-16S	S3	90
Index-1B2-16S	S4	30
Index-1B2-16S	S5	2
Index-1B2-16S	S6	116
Index-1B2-16S	S7	0
Index-1B2-16S	S8	5
Index-1B2-16S	S9	0
Index-1B2-16S	S10	4
Index-1B2-16S	S11	0
Index-1B2-16S	S12	46
Index-1B2-16S	S13	139
Index-1B2-16S	S14	0
Index-1B2-16S	S15	2579
Index-1B2-16S	S16	1172
Index-1B2-16S	S18	117
Index-1B2-16S	S19	0
Index-1B2-16S	S20	1
Index-1B2-16S	S21	0
Index-1B2-16S	S22	5
Index-1B2-16S	S23	2522
Index-1B2-16S	S24	176
Index-1B3-16S	S1	0
Index-1B3-16S	S2	3
Index-1B3-16S	S3	139
Index-1B3-16S	S4	28
Index-1B3-16S	S5	5
Index-1B3-16S	S6	214
Index-1B3-16S	S7	0
Index-1B3-16S	S8	5
Index-1B3-16S	S9	0
Index-1B3-16S	S10	1
Index-1B3-16S	S11	0
Index-1B3-16S	S12	163
Index-1B3-16S	S13	478
Index-1B3-16S	S14	0
Index-1B3-16S	S15	36
Index-1B3-16S	S16	2414
Index-1B3-16S	S18	6
Index-1B3-16S	S19	1
Index-1B3-16S	S20	3
Index-1B3-16S	S21	0
Index-1B3-16S	S22	0
Index-1B3-16S	S23	955
Index-1B3-16S	S24	209
Index-1B4-16S	S1	0
Index-1B4-16S	S2	3
Index-1B4-16S	S3	6
Index-1B4-16S	S4	122
Index-1B4-16S	S5	1
Index-1B4-16S	S6	4
Index-1B4-16S	S7	0
Index-1B4-16S	S8	0
Index-1B4-16S	S9	0
Index-1B4-16S	S10	2
Index-1B4-16S	S11	0
Index-1B4-16S	S12	115
Index-1B4-16S	S13	16
Index-1B4-16S	S14	0
Index-1B4-16S	S15	609
Index-1B4-16S	S16	4076
Index-1B4-16S	S18	366
Index-1B4-16S	S19	0
Index-1B4-16S	S20	2
Index-1B4-16S	S21	0
Index-1B4-16S	S22	12
Index-1B4-16S	S23	506
Index-1B4-16S	S24	3
Index-1B5-16S	S1	0
Index-1B5-16S	S2	4
Index-1B5-16S	S3	18
Index-1B5-16S	S4	1597
Index-1B5-16S	S5	2
Index-1B5-16S	S6	12
Index-1B5-16S	S7	0
Index-1B5-16S	S8	1
Index-1B5-16S	S9	0
Index-1B5-16S	S10	2
Index-1B5-16S	S11	0
Index-1B5-16S	S12	71
Index-1B5-16S	S13	101
Index-1B5-16S	S14	0
Index-1B5-16S	S15	962
Index-1B5-16S	S16	957
Index-1B5-16S	S18	8
Index-1B5-16S	S19	3
Index-1B5-16S	S20	0
Index-1B5-16S	S21	0
Index-1B5-16S	S22	2
Index-1B5-16S	S23	2251
Index-1B5-16S	S24	5
Index-1B6-16S	S1	6
Index-1B6-16S	S2	4
Index-1B6-16S	S3	0
Index-1B6-16S	S4	2597
Index-1B6-16S	S5	2
Index-1B6-16S	S6	20
Index-1B6-16S	S7	0
Index-1B6-16S	S8	3
Index-1B6-16S	S9	0
Index-1B6-16S	S10	6
Index-1B6-16S	S11	0
Index-1B6-16S	S12	212
Index-1B6-16S	S13	83
Index-1B6-16S	S14	0
Index-1B6-16S	S15	564
Index-1B6-16S	S16	4163
Index-1B6-16S	S18	8
Index-1B6-16S	S19	0
Index-1B6-16S	S20	5
Index-1B6-16S	S21	0
Index-1B6-16S	S22	3
Index-1B6-16S	S23	1739
Index-1B6-16S	S24	132
Index-1B7-16S	S1	1
Index-1B7-16S	S2	5
Index-1B7-16S	S3	18
Index-1B7-16S	S4	87
Index-1B7-16S	S5	0
Index-1B7-16S	S6	4
Index-1B7-16S	S7	0
Index-1B7-16S	S8	1
Index-1B7-16S	S9	0
Index-1B7-16S	S10	0
Index-1B7-16S	S11	0
Index-1B7-16S	S12	191
Index-1B7-16S	S13	30
Index-1B7-16S	S14	0
Index-1B7-16S	S15	1139
Index-1B7-16S	S16	7667
Index-1B7-16S	S18	886
Index-1B7-16S	S19	0
Index-1B7-16S	S20	1
Index-1B7-16S	S21	0
Index-1B7-16S	S22	25
Index-1B7-16S	S23	615
Index-1B7-16S	S24	2
Index-1B8-16S	S1	1
Index-1B8-16S	S2	2
Index-1B8-16S	S3	2
Index-1B8-16S	S4	1282
Index-1B8-16S	S5	1
Index-1B8-16S	S6	7
Index-1B8-16S	S7	0
Index-1B8-16S	S8	0
Index-1B8-16S	S9	0
Index-1B8-16S	S10	3
Index-1B8-16S	S11	0
Index-1B8-16S	S12	46
Index-1B8-16S	S13	82
Index-1B8-16S	S14	0
Index-1B8-16S	S15	1148
Index-1B8-16S	S16	830
Index-1B8-16S	S18	54
Index-1B8-16S	S19	0
Index-1B8-16S	S20	0
Index-1B8-16S	S21	0
Index-1B8-16S	S22	2
Index-1B8-16S	S23	1731
Index-1B8-16S	S24	425
Index-1B9-16S	S1	9
Index-1B9-16S	S2	15
Index-1B9-16S	S3	434
Index-1B9-16S	S4	6760
Index-1B9-16S	S5	8
Index-1B9-16S	S6	85
Index-1B9-16S	S7	0
Index-1B9-16S	S8	5
Index-1B9-16S	S9	0
Index-1B9-16S	S10	8
Index-1B9-16S	S11	0
Index-1B9-16S	S12	364
Index-1B9-16S	S13	191
Index-1B9-16S	S14	0
Index-1B9-16S	S15	2485
Index-1B9-16S	S16	12709
Index-1B9-16S	S18	35
Index-1B9-16S	S19	3
Index-1B9-16S	S20	11
Index-1B9-16S	S21	0
Index-1B9-16S	S22	4
Index-1B9-16S	S23	4687
Index-1B9-16S	S24	923
Index-1C10-16S	S1	0
Index-1C10-16S	S2	25
Index-1C10-16S	S3	24
Index-1C10-16S	S4	512
Index-1C10-16S	S5	0
Index-1C10-16S	S6	10
Index-1C10-16S	S7	0
Index-1C10-16S	S8	0
Index-1C10-16S	S9	0
Index-1C10-16S	S10	0
Index-1C10-16S	S11	0
Index-1C10-16S	S12	20
Index-1C10-16S	S13	3
Index-1C10-16S	S14	0
Index-1C10-16S	S15	889
Index-1C10-16S	S16	3888
Index-1C10-16S	S18	3
Index-1C10-16S	S19	0
Index-1C10-16S	S20	1
Index-1C10-16S	S21	0
Index-1C10-16S	S22	27
Index-1C10-16S	S23	725
Index-1C10-16S	S24	4
Index-1C11-16S	S1	3
Index-1C11-16S	S2	41
Index-1C11-16S	S3	6
Index-1C11-16S	S4	904
Index-1C11-16S	S5	1
Index-1C11-16S	S6	21
Index-1C11-16S	S7	0
Index-1C11-16S	S8	0
Index-1C11-16S	S9	0
Index-1C11-16S	S10	0
Index-1C11-16S	S11	0
Index-1C11-16S	S12	194
Index-1C11-16S	S13	18
Index-1C11-16S	S14	0
Index-1C11-16S	S15	660
Index-1C11-16S	S16	4297
Index-1C11-16S	S18	537
Index-1C11-16S	S19	1
Index-1C11-16S	S20	1
Index-1C11-16S	S21	0
Index-1C11-16S	S22	6
Index-1C11-16S	S23	808
Index-1C11-16S	S24	63
Index-1C1-16S	S1	0
Index-1C1-16S	S2	342
Index-1C1-16S	S3	185
Index-1C1-16S	S4	21
Index-1C1-16S	S5	4
Index-1C1-16S	S6	124
Index-1C1-16S	S7	0
Index-1C1-16S	S8	2
Index-1C1-16S	S9	0
Index-1C1-16S	S10	0
Index-1C1-16S	S11	0
Index-1C1-16S	S12	912
Index-1C1-16S	S13	5
Index-1C1-16S	S14	0
Index-1C1-16S	S15	2783
Index-1C1-16S	S16	5486
Index-1C1-16S	S18	11
Index-1C1-16S	S19	5
Index-1C1-16S	S20	3
Index-1C1-16S	S21	0
Index-1C1-16S	S22	89
Index-1C1-16S	S23	1341
Index-1C1-16S	S24	665
Index-1C12-16S	S1	0
Index-1C12-16S	S2	71
Index-1C12-16S	S3	624
Index-1C12-16S	S4	798
Index-1C12-16S	S5	1
Index-1C12-16S	S6	1
Index-1C12-16S	S7	0
Index-1C12-16S	S8	0
Index-1C12-16S	S9	0
Index-1C12-16S	S10	1
Index-1C12-16S	S11	0
Index-1C12-16S	S12	76
Index-1C12-16S	S13	8
Index-1C12-16S	S14	0
Index-1C12-16S	S15	586
Index-1C12-16S	S16	4959
Index-1C12-16S	S18	32
Index-1C12-16S	S19	0
Index-1C12-16S	S20	1
Index-1C12-16S	S21	0
Index-1C12-16S	S22	7
Index-1C12-16S	S23	1494
Index-1C12-16S	S24	166
Index-1C2-16S	S1	5
Index-1C2-16S	S2	583
Index-1C2-16S	S3	745
Index-1C2-16S	S4	54
Index-1C2-16S	S5	2
Index-1C2-16S	S6	148
Index-1C2-16S	S7	0
Index-1C2-16S	S8	0
Index-1C2-16S	S9	1
Index-1C2-16S	S10	2
Index-1C2-16S	S11	0
Index-1C2-16S	S12	199
Index-1C2-16S	S13	9
Index-1C2-16S	S14	0
Index-1C2-16S	S15	3202
Index-1C2-16S	S16	5628
Index-1C2-16S	S18	1681
Index-1C2-16S	S19	1
Index-1C2-16S	S20	7
Index-1C2-16S	S21	0
Index-1C2-16S	S22	2
Index-1C2-16S	S23	1212
Index-1C2-16S	S24	622
Index-1C3-16S	S1	0
Index-1C3-16S	S2	879
Index-1C3-16S	S3	10
Index-1C3-16S	S4	30
Index-1C3-16S	S5	0
Index-1C3-16S	S6	4
Index-1C3-16S	S7	0
Index-1C3-16S	S8	0
Index-1C3-16S	S9	0
Index-1C3-16S	S10	0
Index-1C3-16S	S11	0
Index-1C3-16S	S12	17
Index-1C3-16S	S13	8
Index-1C3-16S	S14	0
Index-1C3-16S	S15	746
Index-1C3-16S	S16	7925
Index-1C3-16S	S18	10
Index-1C3-16S	S19	1
Index-1C3-16S	S20	13
Index-1C3-16S	S21	0
Index-1C3-16S	S22	3
Index-1C3-16S	S23	1372
Index-1C3-16S	S24	715
Index-1C4-16S	S1	0
Index-1C4-16S	S2	19
Index-1C4-16S	S3	3
Index-1C4-16S	S4	505
Index-1C4-16S	S5	1
Index-1C4-16S	S6	8
Index-1C4-16S	S7	0
Index-1C4-16S	S8	0
Index-1C4-16S	S9	0
Index-1C4-16S	S10	0
Index-1C4-16S	S11	0
Index-1C4-16S	S12	52
Index-1C4-16S	S13	2
Index-1C4-16S	S14	0
Index-1C4-16S	S15	725
Index-1C4-16S	S16	2637
Index-1C4-16S	S18	3
Index-1C4-16S	S19	1
Index-1C4-16S	S20	0
Index-1C4-16S	S21	0
Index-1C4-16S	S22	22
Index-1C4-16S	S23	602
Index-1C4-16S	S24	103
Index-1C5-16S	S1	2
Index-1C5-16S	S2	37
Index-1C5-16S	S3	13
Index-1C5-16S	S4	351
Index-1C5-16S	S5	0
Index-1C5-16S	S6	8
Index-1C5-16S	S7	0
Index-1C5-16S	S8	0
Index-1C5-16S	S9	0
Index-1C5-16S	S10	0
Index-1C5-16S	S11	0
Index-1C5-16S	S12	17
Index-1C5-16S	S13	9
Index-1C5-16S	S14	0
Index-1C5-16S	S15	440
Index-1C5-16S	S16	2635
Index-1C5-16S	S18	59
Index-1C5-16S	S19	0
Index-1C5-16S	S20	0
Index-1C5-16S	S21	0
Index-1C5-16S	S22	3
Index-1C5-16S	S23	467
Index-1C5-16S	S24	94
Index-1C6-16S	S1	0
Index-1C6-16S	S2	51
Index-1C6-16S	S3	62
Index-1C6-16S	S4	1616
Index-1C6-16S	S5	0
Index-1C6-16S	S6	4
Index-1C6-16S	S7	0
Index-1C6-16S	S8	0
Index-1C6-16S	S9	0
Index-1C6-16S	S10	0
Index-1C6-16S	S11	0
Index-1C6-16S	S12	8
Index-1C6-16S	S13	12
Index-1C6-16S	S14	0
Index-1C6-16S	S15	578
Index-1C6-16S	S16	6101
Index-1C6-16S	S18	16
Index-1C6-16S	S19	0
Index-1C6-16S	S20	3
Index-1C6-16S	S21	0
Index-1C6-16S	S22	3
Index-1C6-16S	S23	1131
Index-1C6-16S	S24	131
Index-1C7-16S	S1	0
Index-1C7-16S	S2	19
Index-1C7-16S	S3	313
Index-1C7-16S	S4	1065
Index-1C7-16S	S5	0
Index-1C7-16S	S6	31
Index-1C7-16S	S7	0
Index-1C7-16S	S8	0
Index-1C7-16S	S9	0
Index-1C7-16S	S10	1
Index-1C7-16S	S11	0
Index-1C7-16S	S12	49
Index-1C7-16S	S13	5
Index-1C7-16S	S14	0
Index-1C7-16S	S15	1255
Index-1C7-16S	S16	4994
Index-1C7-16S	S18	143
Index-1C7-16S	S19	0
Index-1C7-16S	S20	1
Index-1C7-16S	S21	0
Index-1C7-16S	S22	51
Index-1C7-16S	S23	951
Index-1C7-16S	S24	359
Index-1C8-16S	S1	1
Index-1C8-16S	S2	36
Index-1C8-16S	S3	211
Index-1C8-16S	S4	1595
Index-1C8-16S	S5	3
Index-1C8-16S	S6	14
Index-1C8-16S	S7	0
Index-1C8-16S	S8	0
Index-1C8-16S	S9	1
Index-1C8-16S	S10	0
Index-1C8-16S	S11	0
Index-1C8-16S	S12	223
Index-1C8-16S	S13	7
Index-1C8-16S	S14	0
Index-1C8-16S	S15	1086
Index-1C8-16S	S16	5685
Index-1C8-16S	S18	828
Index-1C8-16S	S19	1
Index-1C8-16S	S20	5
Index-1C8-16S	S21	0
Index-1C8-16S	S22	0
Index-1C8-16S	S23	760
Index-1C8-16S	S24	97
Index-1C9-16S	S1	1
Index-1C9-16S	S2	17
Index-1C9-16S	S3	1088
Index-1C9-16S	S4	1803
Index-1C9-16S	S5	3
Index-1C9-16S	S6	2
Index-1C9-16S	S7	0
Index-1C9-16S	S8	0
Index-1C9-16S	S9	0
Index-1C9-16S	S10	0
Index-1C9-16S	S11	0
Index-1C9-16S	S12	50
Index-1C9-16S	S13	3
Index-1C9-16S	S14	0
Index-1C9-16S	S15	698
Index-1C9-16S	S16	5476
Index-1C9-16S	S18	11
Index-1C9-16S	S19	0
Index-1C9-16S	S20	3
Index-1C9-16S	S21	0
Index-1C9-16S	S22	0
Index-1C9-16S	S23	621
Index-1C9-16S	S24	84
Index-1D10-16S	S1	2
Index-1D10-16S	S2	56
Index-1D10-16S	S3	18
Index-1D10-16S	S4	1321
Index-1D10-16S	S5	1
Index-1D10-16S	S6	2
Index-1D10-16S	S7	0
Index-1D10-16S	S8	0
Index-1D10-16S	S9	0
Index-1D10-16S	S10	1
Index-1D10-16S	S11	0
Index-1D10-16S	S12	22
Index-1D10-16S	S13	79
Index-1D10-16S	S14	0
Index-1D10-16S	S15	482
Index-1D10-16S	S16	3342
Index-1D10-16S	S18	25
Index-1D10-16S	S19	0
Index-1D10-16S	S20	1
Index-1D10-16S	S21	0
Index-1D10-16S	S22	12
Index-1D10-16S	S23	5778
Index-1D10-16S	S24	139
Index-1D11-16S	S1	3
Index-1D11-16S	S2	19
Index-1D11-16S	S3	5
Index-1D11-16S	S4	1294
Index-1D11-16S	S5	0
Index-1D11-16S	S6	3
Index-1D11-16S	S7	0
Index-1D11-16S	S8	0
Index-1D11-16S	S9	0
Index-1D11-16S	S10	2
Index-1D11-16S	S11	0
Index-1D11-16S	S12	39
Index-1D11-16S	S13	33
Index-1D11-16S	S14	0
Index-1D11-16S	S15	663
Index-1D11-16S	S16	1421
Index-1D11-16S	S18	293
Index-1D11-16S	S19	1
Index-1D11-16S	S20	0
Index-1D11-16S	S21	0
Index-1D11-16S	S22	0
Index-1D11-16S	S23	1707
Index-1D11-16S	S24	44
Index-1D1-16S	S1	2
Index-1D1-16S	S2	404
Index-1D1-16S	S3	246
Index-1D1-16S	S4	53
Index-1D1-16S	S5	1
Index-1D1-16S	S6	10
Index-1D1-16S	S7	0
Index-1D1-16S	S8	0
Index-1D1-16S	S9	0
Index-1D1-16S	S10	1
Index-1D1-16S	S11	0
Index-1D1-16S	S12	14
Index-1D1-16S	S13	100
Index-1D1-16S	S14	0
Index-1D1-16S	S15	1318
Index-1D1-16S	S16	2174
Index-1D1-16S	S18	6
Index-1D1-16S	S19	0
Index-1D1-16S	S20	0
Index-1D1-16S	S21	0
Index-1D1-16S	S22	50
Index-1D1-16S	S23	1817
Index-1D1-16S	S24	692
Index-1D12-16S	S1	0
Index-1D12-16S	S2	6
Index-1D12-16S	S3	16
Index-1D12-16S	S4	1847
Index-1D12-16S	S5	6
Index-1D12-16S	S6	3
Index-1D12-16S	S7	0
Index-1D12-16S	S8	4
Index-1D12-16S	S9	0
Index-1D12-16S	S10	0
Index-1D12-16S	S11	0
Index-1D12-16S	S12	263
Index-1D12-16S	S13	155
Index-1D12-16S	S14	0
Index-1D12-16S	S15	3124
Index-1D12-16S	S16	7861
Index-1D12-16S	S18	12
Index-1D12-16S	S19	0
Index-1D12-16S	S20	0
Index-1D12-16S	S21	0
Index-1D12-16S	S22	10
Index-1D12-16S	S23	2424
Index-1D12-16S	S24	798
Index-1D2-16S	S1	0
Index-1D2-16S	S2	528
Index-1D2-16S	S3	34
Index-1D2-16S	S4	53
Index-1D2-16S	S5	5
Index-1D2-16S	S6	13
Index-1D2-16S	S7	0
Index-1D2-16S	S8	1
Index-1D2-16S	S9	0
Index-1D2-16S	S10	7
Index-1D2-16S	S11	0
Index-1D2-16S	S12	195
Index-1D2-16S	S13	378
Index-1D2-16S	S14	0
Index-1D2-16S	S15	5997
Index-1D2-16S	S16	3631
Index-1D2-16S	S18	4100
Index-1D2-16S	S19	1
Index-1D2-16S	S20	1
Index-1D2-16S	S21	0
Index-1D2-16S	S22	14
Index-1D2-16S	S23	3219
Index-1D2-16S	S24	215
Index-1D3-16S	S1	0
Index-1D3-16S	S2	3
Index-1D3-16S	S3	153
Index-1D3-16S	S4	23
Index-1D3-16S	S5	0
Index-1D3-16S	S6	5
Index-1D3-16S	S7	0
Index-1D3-16S	S8	0
Index-1D3-16S	S9	0
Index-1D3-16S	S10	0
Index-1D3-16S	S11	0
Index-1D3-16S	S12	85
Index-1D3-16S	S13	50
Index-1D3-16S	S14	0
Index-1D3-16S	S15	1203
Index-1D3-16S	S16	2587
Index-1D3-16S	S18	22
Index-1D3-16S	S19	0
Index-1D3-16S	S20	0
Index-1D3-16S	S21	0
Index-1D3-16S	S22	0
Index-1D3-16S	S23	422
Index-1D3-16S	S24	60
Index-1D4-16S	S1	7
Index-1D4-16S	S2	140
Index-1D4-16S	S3	19
Index-1D4-16S	S4	3014
Index-1D4-16S	S5	2
Index-1D4-16S	S6	19
Index-1D4-16S	S7	0
Index-1D4-16S	S8	2
Index-1D4-16S	S9	0
Index-1D4-16S	S10	2
Index-1D4-16S	S11	6
Index-1D4-16S	S12	33
Index-1D4-16S	S13	210
Index-1D4-16S	S14	1
Index-1D4-16S	S15	830
Index-1D4-16S	S16	4294
Index-1D4-16S	S18	157
Index-1D4-16S	S19	1
Index-1D4-16S	S20	4
Index-1D4-16S	S21	1
Index-1D4-16S	S22	57
Index-1D4-16S	S23	4376
Index-1D4-16S	S24	205
Index-1D5-16S	S1	0
Index-1D5-16S	S2	74
Index-1D5-16S	S3	22
Index-1D5-16S	S4	1768
Index-1D5-16S	S5	2
Index-1D5-16S	S6	0
Index-1D5-16S	S7	0
Index-1D5-16S	S8	2
Index-1D5-16S	S9	0
Index-1D5-16S	S10	1
Index-1D5-16S	S11	0
Index-1D5-16S	S12	57
Index-1D5-16S	S13	105
Index-1D5-16S	S14	0
Index-1D5-16S	S15	943
Index-1D5-16S	S16	1353
Index-1D5-16S	S18	276
Index-1D5-16S	S19	0
Index-1D5-16S	S20	0
Index-1D5-16S	S21	0
Index-1D5-16S	S22	0
Index-1D5-16S	S23	2346
Index-1D5-16S	S24	137
Index-1D6-16S	S1	0
Index-1D6-16S	S2	0
Index-1D6-16S	S3	56
Index-1D6-16S	S4	209
Index-1D6-16S	S5	2
Index-1D6-16S	S6	2
Index-1D6-16S	S7	0
Index-1D6-16S	S8	0
Index-1D6-16S	S9	0
Index-1D6-16S	S10	0
Index-1D6-16S	S11	0
Index-1D6-16S	S12	59
Index-1D6-16S	S13	18
Index-1D6-16S	S14	0
Index-1D6-16S	S15	193
Index-1D6-16S	S16	777
Index-1D6-16S	S18	1
Index-1D6-16S	S19	1
Index-1D6-16S	S20	0
Index-1D6-16S	S21	0
Index-1D6-16S	S22	1
Index-1D6-16S	S23	146
Index-1D6-16S	S24	52
Index-1D7-16S	S1	2
Index-1D7-16S	S2	107
Index-1D7-16S	S3	125
Index-1D7-16S	S4	2121
Index-1D7-16S	S5	2
Index-1D7-16S	S6	0
Index-1D7-16S	S7	0
Index-1D7-16S	S8	3
Index-1D7-16S	S9	0
Index-1D7-16S	S10	5
Index-1D7-16S	S11	0
Index-1D7-16S	S12	15
Index-1D7-16S	S13	145
Index-1D7-16S	S14	0
Index-1D7-16S	S15	1120
Index-1D7-16S	S16	4005
Index-1D7-16S	S18	19
Index-1D7-16S	S19	0
Index-1D7-16S	S20	1
Index-1D7-16S	S21	0
Index-1D7-16S	S22	64
Index-1D7-16S	S23	3763
Index-1D7-16S	S24	311
Index-1D8-16S	S1	3
Index-1D8-16S	S2	116
Index-1D8-16S	S3	42
Index-1D8-16S	S4	4688
Index-1D8-16S	S5	4
Index-1D8-16S	S6	3
Index-1D8-16S	S7	0
Index-1D8-16S	S8	3
Index-1D8-16S	S9	0
Index-1D8-16S	S10	6
Index-1D8-16S	S11	0
Index-1D8-16S	S12	178
Index-1D8-16S	S13	186
Index-1D8-16S	S14	0
Index-1D8-16S	S15	4341
Index-1D8-16S	S16	4446
Index-1D8-16S	S18	2001
Index-1D8-16S	S19	2
Index-1D8-16S	S20	1
Index-1D8-16S	S21	0
Index-1D8-16S	S22	6
Index-1D8-16S	S23	4645
Index-1D8-16S	S24	242
Index-1D9-16S	S1	1
Index-1D9-16S	S2	7
Index-1D9-16S	S3	135
Index-1D9-16S	S4	512
Index-1D9-16S	S5	3
Index-1D9-16S	S6	3
Index-1D9-16S	S7	0
Index-1D9-16S	S8	3
Index-1D9-16S	S9	0
Index-1D9-16S	S10	0
Index-1D9-16S	S11	1
Index-1D9-16S	S12	69
Index-1D9-16S	S13	28
Index-1D9-16S	S14	1
Index-1D9-16S	S15	1184
Index-1D9-16S	S16	5415
Index-1D9-16S	S18	11
Index-1D9-16S	S19	0
Index-1D9-16S	S20	0
Index-1D9-16S	S21	0
Index-1D9-16S	S22	3
Index-1D9-16S	S23	1274
Index-1D9-16S	S24	161
Index-1E10-16S	S1	0
Index-1E10-16S	S2	88
Index-1E10-16S	S3	2
Index-1E10-16S	S4	647
Index-1E10-16S	S5	0
Index-1E10-16S	S6	3
Index-1E10-16S	S7	0
Index-1E10-16S	S8	0
Index-1E10-16S	S9	0
Index-1E10-16S	S10	0
Index-1E10-16S	S11	0
Index-1E10-16S	S12	41
Index-1E10-16S	S13	70
Index-1E10-16S	S14	0
Index-1E10-16S	S15	722
Index-1E10-16S	S16	4226
Index-1E10-16S	S18	51
Index-1E10-16S	S19	0
Index-1E10-16S	S20	0
Index-1E10-16S	S21	0
Index-1E10-16S	S22	18
Index-1E10-16S	S23	729
Index-1E10-16S	S24	156
Index-1E1-16S	S1	0
Index-1E1-16S	S2	383
Index-1E1-16S	S3	1
Index-1E1-16S	S4	48
Index-1E1-16S	S5	9
Index-1E1-16S	S6	32
Index-1E1-16S	S7	0
Index-1E1-16S	S8	1
Index-1E1-16S	S9	0
Index-1E1-16S	S10	0
Index-1E1-16S	S11	0
Index-1E1-16S	S12	17
Index-1E1-16S	S13	119
Index-1E1-16S	S14	2
Index-1E1-16S	S15	734
Index-1E1-16S	S16	4082
Index-1E1-16S	S18	28
Index-1E1-16S	S19	0
Index-1E1-16S	S20	0
Index-1E1-16S	S21	0
Index-1E1-16S	S22	63
Index-1E1-16S	S23	732
Index-1E1-16S	S24	97
Index-1E12-16S	S1	3
Index-1E12-16S	S2	1
Index-1E12-16S	S3	1
Index-1E12-16S	S4	2280
Index-1E12-16S	S5	3
Index-1E12-16S	S6	36
Index-1E12-16S	S7	0
Index-1E12-16S	S8	1
Index-1E12-16S	S9	0
Index-1E12-16S	S10	4
Index-1E12-16S	S11	0
Index-1E12-16S	S12	155
Index-1E12-16S	S13	343
Index-1E12-16S	S14	0
Index-1E12-16S	S15	1314
Index-1E12-16S	S16	2846
Index-1E12-16S	S18	50
Index-1E12-16S	S19	0
Index-1E12-16S	S20	5
Index-1E12-16S	S21	0
Index-1E12-16S	S22	35
Index-1E12-16S	S23	1376
Index-1E12-16S	S24	0
Index-1E2-16S	S1	0
Index-1E2-16S	S2	12
Index-1E2-16S	S3	181
Index-1E2-16S	S4	30
Index-1E2-16S	S5	3
Index-1E2-16S	S6	61
Index-1E2-16S	S7	0
Index-1E2-16S	S8	0
Index-1E2-16S	S9	0
Index-1E2-16S	S10	1
Index-1E2-16S	S11	0
Index-1E2-16S	S12	5
Index-1E2-16S	S13	185
Index-1E2-16S	S14	0
Index-1E2-16S	S15	3022
Index-1E2-16S	S16	3554
Index-1E2-16S	S18	17
Index-1E2-16S	S19	0
Index-1E2-16S	S20	7
Index-1E2-16S	S21	0
Index-1E2-16S	S22	58
Index-1E2-16S	S23	644
Index-1E2-16S	S24	5
Index-1E3-16S	S1	2
Index-1E3-16S	S2	4
Index-1E3-16S	S3	34
Index-1E3-16S	S4	45
Index-1E3-16S	S5	2
Index-1E3-16S	S6	800
Index-1E3-16S	S7	0
Index-1E3-16S	S8	2
Index-1E3-16S	S9	1
Index-1E3-16S	S10	8
Index-1E3-16S	S11	1
Index-1E3-16S	S12	162
Index-1E3-16S	S13	1453
Index-1E3-16S	S14	0
Index-1E3-16S	S15	2112
Index-1E3-16S	S16	8167
Index-1E3-16S	S18	4852
Index-1E3-16S	S19	1
Index-1E3-16S	S20	2
Index-1E3-16S	S21	0
Index-1E3-16S	S22	165
Index-1E3-16S	S23	2823
Index-1E3-16S	S24	6
Index-1E4-16S	S1	1
Index-1E4-16S	S2	61
Index-1E4-16S	S3	72
Index-1E4-16S	S4	478
Index-1E4-16S	S5	1
Index-1E4-16S	S6	7
Index-1E4-16S	S7	0
Index-1E4-16S	S8	0
Index-1E4-16S	S9	0
Index-1E4-16S	S10	0
Index-1E4-16S	S11	0
Index-1E4-16S	S12	2
Index-1E4-16S	S13	49
Index-1E4-16S	S14	0
Index-1E4-16S	S15	288
Index-1E4-16S	S16	3925
Index-1E4-16S	S18	14
Index-1E4-16S	S19	0
Index-1E4-16S	S20	0
Index-1E4-16S	S21	0
Index-1E4-16S	S22	14
Index-1E4-16S	S23	540
Index-1E4-16S	S24	85
Index-1E5-16S	S1	0
Index-1E5-16S	S2	3
Index-1E5-16S	S3	43
Index-1E5-16S	S4	417
Index-1E5-16S	S5	2
Index-1E5-16S	S6	1
Index-1E5-16S	S7	0
Index-1E5-16S	S8	0
Index-1E5-16S	S9	0
Index-1E5-16S	S10	0
Index-1E5-16S	S11	0
Index-1E5-16S	S12	6
Index-1E5-16S	S13	114
Index-1E5-16S	S14	0
Index-1E5-16S	S15	1145
Index-1E5-16S	S16	3011
Index-1E5-16S	S18	12
Index-1E5-16S	S19	0
Index-1E5-16S	S20	2
Index-1E5-16S	S21	0
Index-1E5-16S	S22	17
Index-1E5-16S	S23	860
Index-1E5-16S	S24	105
Index-1E6-16S	S1	3
Index-1E6-16S	S2	4
Index-1E6-16S	S3	0
Index-1E6-16S	S4	3122
Index-1E6-16S	S5	0
Index-1E6-16S	S6	23
Index-1E6-16S	S7	0
Index-1E6-16S	S8	2
Index-1E6-16S	S9	0
Index-1E6-16S	S10	4
Index-1E6-16S	S11	0
Index-1E6-16S	S12	79
Index-1E6-16S	S13	105
Index-1E6-16S	S14	0
Index-1E6-16S	S15	909
Index-1E6-16S	S16	3749
Index-1E6-16S	S18	437
Index-1E6-16S	S19	1
Index-1E6-16S	S20	1
Index-1E6-16S	S21	0
Index-1E6-16S	S22	8
Index-1E6-16S	S23	1463
Index-1E6-16S	S24	6
Index-1E7-16S	S1	0
Index-1E7-16S	S2	50
Index-1E7-16S	S3	534
Index-1E7-16S	S4	2893
Index-1E7-16S	S5	7
Index-1E7-16S	S6	14
Index-1E7-16S	S7	0
Index-1E7-16S	S8	1
Index-1E7-16S	S9	0
Index-1E7-16S	S10	1
Index-1E7-16S	S11	0
Index-1E7-16S	S12	18
Index-1E7-16S	S13	52
Index-1E7-16S	S14	0
Index-1E7-16S	S15	704
Index-1E7-16S	S16	7652
Index-1E7-16S	S18	1628
Index-1E7-16S	S19	0
Index-1E7-16S	S20	0
Index-1E7-16S	S21	0
Index-1E7-16S	S22	59
Index-1E7-16S	S23	955
Index-1E7-16S	S24	81
Index-1E8-16S	S1	0
Index-1E8-16S	S2	7
Index-1E8-16S	S3	171
Index-1E8-16S	S4	932
Index-1E8-16S	S5	2
Index-1E8-16S	S6	7
Index-1E8-16S	S7	0
Index-1E8-16S	S8	3
Index-1E8-16S	S9	0
Index-1E8-16S	S10	2
Index-1E8-16S	S11	0
Index-1E8-16S	S12	4
Index-1E8-16S	S13	110
Index-1E8-16S	S14	0
Index-1E8-16S	S15	1538
Index-1E8-16S	S16	4501
Index-1E8-16S	S18	11
Index-1E8-16S	S19	0
Index-1E8-16S	S20	3
Index-1E8-16S	S21	0
Index-1E8-16S	S22	29
Index-1E8-16S	S23	734
Index-1E8-16S	S24	2
Index-1E9-16S	S1	3
Index-1E9-16S	S2	2
Index-1E9-16S	S3	1
Index-1E9-16S	S4	2164
Index-1E9-16S	S5	0
Index-1E9-16S	S6	9
Index-1E9-16S	S7	0
Index-1E9-16S	S8	0
Index-1E9-16S	S9	0
Index-1E9-16S	S10	3
Index-1E9-16S	S11	0
Index-1E9-16S	S12	44
Index-1E9-16S	S13	56
Index-1E9-16S	S14	0
Index-1E9-16S	S15	1609
Index-1E9-16S	S16	2895
Index-1E9-16S	S18	890
Index-1E9-16S	S19	0
Index-1E9-16S	S20	0
Index-1E9-16S	S21	0
Index-1E9-16S	S22	17
Index-1E9-16S	S23	868
Index-1E9-16S	S24	0
Index-1F10-16S	S1	2
Index-1F10-16S	S2	11
Index-1F10-16S	S3	4
Index-1F10-16S	S4	2436
Index-1F10-16S	S5	4
Index-1F10-16S	S6	4
Index-1F10-16S	S7	1
Index-1F10-16S	S8	1
Index-1F10-16S	S9	0
Index-1F10-16S	S10	0
Index-1F10-16S	S11	1
Index-1F10-16S	S12	15
Index-1F10-16S	S13	9
Index-1F10-16S	S14	0
Index-1F10-16S	S15	664
Index-1F10-16S	S16	5581
Index-1F10-16S	S18	611
Index-1F10-16S	S19	0
Index-1F10-16S	S20	0
Index-1F10-16S	S21	0
Index-1F10-16S	S22	25
Index-1F10-16S	S23	3909
Index-1F10-16S	S24	6
Index-1F1-16S	S1	2
Index-1F1-16S	S2	1
Index-1F1-16S	S3	0
Index-1F1-16S	S4	65
Index-1F1-16S	S5	1
Index-1F1-16S	S6	6
Index-1F1-16S	S7	0
Index-1F1-16S	S8	1
Index-1F1-16S	S9	0
Index-1F1-16S	S10	0
Index-1F1-16S	S11	0
Index-1F1-16S	S12	19
Index-1F1-16S	S13	3
Index-1F1-16S	S14	0
Index-1F1-16S	S15	2177
Index-1F1-16S	S16	1459
Index-1F1-16S	S18	1526
Index-1F1-16S	S19	0
Index-1F1-16S	S20	1
Index-1F1-16S	S21	0
Index-1F1-16S	S22	60
Index-1F1-16S	S23	1054
Index-1F1-16S	S24	242
Index-1F12-16S	S1	0
Index-1F12-16S	S2	2
Index-1F12-16S	S3	5
Index-1F12-16S	S4	573
Index-1F12-16S	S5	3
Index-1F12-16S	S6	16
Index-1F12-16S	S7	0
Index-1F12-16S	S8	0
Index-1F12-16S	S9	0
Index-1F12-16S	S10	0
Index-1F12-16S	S11	0
Index-1F12-16S	S12	64
Index-1F12-16S	S13	4
Index-1F12-16S	S14	0
Index-1F12-16S	S15	11
Index-1F12-16S	S16	4960
Index-1F12-16S	S18	422
Index-1F12-16S	S19	0
Index-1F12-16S	S20	0
Index-1F12-16S	S21	0
Index-1F12-16S	S22	8
Index-1F12-16S	S23	227
Index-1F12-16S	S24	71
Index-1F2-16S	S1	0
Index-1F2-16S	S2	304
Index-1F2-16S	S3	65
Index-1F2-16S	S4	12
Index-1F2-16S	S5	0
Index-1F2-16S	S6	2
Index-1F2-16S	S7	0
Index-1F2-16S	S8	0
Index-1F2-16S	S9	0
Index-1F2-16S	S10	2
Index-1F2-16S	S11	0
Index-1F2-16S	S12	7
Index-1F2-16S	S13	3
Index-1F2-16S	S14	0
Index-1F2-16S	S15	2684
Index-1F2-16S	S16	1716
Index-1F2-16S	S18	1025
Index-1F2-16S	S19	0
Index-1F2-16S	S20	0
Index-1F2-16S	S21	0
Index-1F2-16S	S22	47
Index-1F2-16S	S23	2333
Index-1F2-16S	S24	68
Index-1F3-16S	S1	0
Index-1F3-16S	S2	3
Index-1F3-16S	S3	2
Index-1F3-16S	S4	27
Index-1F3-16S	S5	3
Index-1F3-16S	S6	81
Index-1F3-16S	S7	0
Index-1F3-16S	S8	0
Index-1F3-16S	S9	0
Index-1F3-16S	S10	1
Index-1F3-16S	S11	0
Index-1F3-16S	S12	94
Index-1F3-16S	S13	3
Index-1F3-16S	S14	0
Index-1F3-16S	S15	288
Index-1F3-16S	S16	4263
Index-1F3-16S	S18	1073
Index-1F3-16S	S19	0
Index-1F3-16S	S20	2
Index-1F3-16S	S21	0
Index-1F3-16S	S22	40
Index-1F3-16S	S23	296
Index-1F3-16S	S24	74
Index-1F4-16S	S1	1
Index-1F4-16S	S2	6
Index-1F4-16S	S3	0
Index-1F4-16S	S4	2041
Index-1F4-16S	S5	3
Index-1F4-16S	S6	2
Index-1F4-16S	S7	0
Index-1F4-16S	S8	2
Index-1F4-16S	S9	0
Index-1F4-16S	S10	0
Index-1F4-16S	S11	0
Index-1F4-16S	S12	2
Index-1F4-16S	S13	4
Index-1F4-16S	S14	0
Index-1F4-16S	S15	902
Index-1F4-16S	S16	2749
Index-1F4-16S	S18	507
Index-1F4-16S	S19	0
Index-1F4-16S	S20	0
Index-1F4-16S	S21	0
Index-1F4-16S	S22	10
Index-1F4-16S	S23	2363
Index-1F4-16S	S24	6
Index-1F5-16S	S1	0
Index-1F5-16S	S2	66
Index-1F5-16S	S3	18
Index-1F5-16S	S4	1678
Index-1F5-16S	S5	2
Index-1F5-16S	S6	4
Index-1F5-16S	S7	0
Index-1F5-16S	S8	0
Index-1F5-16S	S9	0
Index-1F5-16S	S10	0
Index-1F5-16S	S11	0
Index-1F5-16S	S12	7
Index-1F5-16S	S13	8
Index-1F5-16S	S14	0
Index-1F5-16S	S15	2002
Index-1F5-16S	S16	3667
Index-1F5-16S	S18	445
Index-1F5-16S	S19	0
Index-1F5-16S	S20	2
Index-1F5-16S	S21	0
Index-1F5-16S	S22	14
Index-1F5-16S	S23	2629
Index-1F5-16S	S24	4
Index-1F6-16S	S1	0
Index-1F6-16S	S2	5
Index-1F6-16S	S3	4
Index-1F6-16S	S4	816
Index-1F6-16S	S5	2
Index-1F6-16S	S6	23
Index-1F6-16S	S7	0
Index-1F6-16S	S8	0
Index-1F6-16S	S9	0
Index-1F6-16S	S10	0
Index-1F6-16S	S11	0
Index-1F6-16S	S12	52
Index-1F6-16S	S13	4
Index-1F6-16S	S14	0
Index-1F6-16S	S15	820
Index-1F6-16S	S16	7584
Index-1F6-16S	S18	494
Index-1F6-16S	S19	0
Index-1F6-16S	S20	0
Index-1F6-16S	S21	0
Index-1F6-16S	S22	18
Index-1F6-16S	S23	489
Index-1F6-16S	S24	134
Index-1F7-16S	S1	0
Index-1F7-16S	S2	3
Index-1F7-16S	S3	2
Index-1F7-16S	S4	1005
Index-1F7-16S	S5	1
Index-1F7-16S	S6	1
Index-1F7-16S	S7	0
Index-1F7-16S	S8	0
Index-1F7-16S	S9	0
Index-1F7-16S	S10	0
Index-1F7-16S	S11	1
Index-1F7-16S	S12	0
Index-1F7-16S	S13	3
Index-1F7-16S	S14	0
Index-1F7-16S	S15	464
Index-1F7-16S	S16	1409
Index-1F7-16S	S18	512
Index-1F7-16S	S19	0
Index-1F7-16S	S20	0
Index-1F7-16S	S21	0
Index-1F7-16S	S22	23
Index-1F7-16S	S23	940
Index-1F7-16S	S24	206
Index-1F8-16S	S1	0
Index-1F8-16S	S2	30
Index-1F8-16S	S3	1
Index-1F8-16S	S4	1423
Index-1F8-16S	S5	1
Index-1F8-16S	S6	2
Index-1F8-16S	S7	0
Index-1F8-16S	S8	0
Index-1F8-16S	S9	0
Index-1F8-16S	S10	0
Index-1F8-16S	S11	0
Index-1F8-16S	S12	8
Index-1F8-16S	S13	3
Index-1F8-16S	S14	1
Index-1F8-16S	S15	1334
Index-1F8-16S	S16	1733
Index-1F8-16S	S18	539
Index-1F8-16S	S19	0
Index-1F8-16S	S20	2
Index-1F8-16S	S21	0
Index-1F8-16S	S22	14
Index-1F8-16S	S23	1315
Index-1F8-16S	S24	1
Index-1F9-16S	S1	0
Index-1F9-16S	S2	0
Index-1F9-16S	S3	5
Index-1F9-16S	S4	335
Index-1F9-16S	S5	1
Index-1F9-16S	S6	20
Index-1F9-16S	S7	0
Index-1F9-16S	S8	0
Index-1F9-16S	S9	0
Index-1F9-16S	S10	0
Index-1F9-16S	S11	0
Index-1F9-16S	S12	47
Index-1F9-16S	S13	2
Index-1F9-16S	S14	0
Index-1F9-16S	S15	438
Index-1F9-16S	S16	3560
Index-1F9-16S	S18	537
Index-1F9-16S	S19	0
Index-1F9-16S	S20	1
Index-1F9-16S	S21	0
Index-1F9-16S	S22	19
Index-1F9-16S	S23	260
Index-1F9-16S	S24	66
Index-1G11-16S	S1	0
Index-1G11-16S	S2	99
Index-1G11-16S	S3	0
Index-1G11-16S	S4	6366
Index-1G11-16S	S5	3
Index-1G11-16S	S6	20
Index-1G11-16S	S7	0
Index-1G11-16S	S8	0
Index-1G11-16S	S9	0
Index-1G11-16S	S10	28
Index-1G11-16S	S11	0
Index-1G11-16S	S12	669
Index-1G11-16S	S13	129
Index-1G11-16S	S14	1
Index-1G11-16S	S15	3203
Index-1G11-16S	S16	23
Index-1G11-16S	S18	2322
Index-1G11-16S	S19	5
Index-1G11-16S	S20	0
Index-1G11-16S	S21	0
Index-1G11-16S	S22	8
Index-1G11-16S	S23	130
Index-1G11-16S	S24	112
Index-1G1-16S	S1	1
Index-1G1-16S	S2	5
Index-1G1-16S	S3	4
Index-1G1-16S	S4	7
Index-1G1-16S	S5	4
Index-1G1-16S	S6	197
Index-1G1-16S	S7	0
Index-1G1-16S	S8	4
Index-1G1-16S	S9	0
Index-1G1-16S	S10	0
Index-1G1-16S	S11	0
Index-1G1-16S	S12	140
Index-1G1-16S	S13	902
Index-1G1-16S	S14	0
Index-1G1-16S	S15	1611
Index-1G1-16S	S16	6531
Index-1G1-16S	S18	1936
Index-1G1-16S	S19	1
Index-1G1-16S	S20	0
Index-1G1-16S	S21	0
Index-1G1-16S	S22	3
Index-1G1-16S	S23	38
Index-1G1-16S	S24	1
Index-1G12-16S	S1	3
Index-1G12-16S	S2	1872
Index-1G12-16S	S3	24
Index-1G12-16S	S4	26
Index-1G12-16S	S5	0
Index-1G12-16S	S6	2
Index-1G12-16S	S7	0
Index-1G12-16S	S8	0
Index-1G12-16S	S9	0
Index-1G12-16S	S10	6
Index-1G12-16S	S11	0
Index-1G12-16S	S12	165
Index-1G12-16S	S13	11
Index-1G12-16S	S14	0
Index-1G12-16S	S15	8100
Index-1G12-16S	S16	4906
Index-1G12-16S	S18	1703
Index-1G12-16S	S19	1
Index-1G12-16S	S20	5
Index-1G12-16S	S21	0
Index-1G12-16S	S22	190
Index-1G12-16S	S23	3700
Index-1G12-16S	S24	6
Index-1G2-16S	S1	0
Index-1G2-16S	S2	957
Index-1G2-16S	S3	19
Index-1G2-16S	S4	286
Index-1G2-16S	S5	0
Index-1G2-16S	S6	116
Index-1G2-16S	S7	0
Index-1G2-16S	S8	0
Index-1G2-16S	S9	0
Index-1G2-16S	S10	3
Index-1G2-16S	S11	0
Index-1G2-16S	S12	134
Index-1G2-16S	S13	644
Index-1G2-16S	S14	0
Index-1G2-16S	S15	529
Index-1G2-16S	S16	13
Index-1G2-16S	S18	2451
Index-1G2-16S	S19	1
Index-1G2-16S	S20	0
Index-1G2-16S	S21	0
Index-1G2-16S	S22	2
Index-1G2-16S	S23	246
Index-1G2-16S	S24	76
Index-1G3-16S	S1	3
Index-1G3-16S	S2	1001
Index-1G3-16S	S3	184
Index-1G3-16S	S4	385
Index-1G3-16S	S5	0
Index-1G3-16S	S6	1
Index-1G3-16S	S7	0
Index-1G3-16S	S8	0
Index-1G3-16S	S9	0
Index-1G3-16S	S10	11
Index-1G3-16S	S11	0
Index-1G3-16S	S12	421
Index-1G3-16S	S13	10
Index-1G3-16S	S14	0
Index-1G3-16S	S15	6387
Index-1G3-16S	S16	3577
Index-1G3-16S	S18	1709
Index-1G3-16S	S19	3
Index-1G3-16S	S20	4
Index-1G3-16S	S21	0
Index-1G3-16S	S22	159
Index-1G3-16S	S23	2281
Index-1G3-16S	S24	0
Index-1G4-16S	S1	0
Index-1G4-16S	S2	4
Index-1G4-16S	S3	69
Index-1G4-16S	S4	906
Index-1G4-16S	S5	5
Index-1G4-16S	S6	21
Index-1G4-16S	S7	0
Index-1G4-16S	S8	1
Index-1G4-16S	S9	0
Index-1G4-16S	S10	0
Index-1G4-16S	S11	0
Index-1G4-16S	S12	637
Index-1G4-16S	S13	119
Index-1G4-16S	S14	0
Index-1G4-16S	S15	430
Index-1G4-16S	S16	5066
Index-1G4-16S	S18	986
Index-1G4-16S	S19	3
Index-1G4-16S	S20	0
Index-1G4-16S	S21	0
Index-1G4-16S	S22	0
Index-1G4-16S	S23	38
Index-1G4-16S	S24	5
Index-1G5-16S	S1	1
Index-1G5-16S	S2	82
Index-1G5-16S	S3	3
Index-1G5-16S	S4	2692
Index-1G5-16S	S5	1
Index-1G5-16S	S6	21
Index-1G5-16S	S7	0
Index-1G5-16S	S8	0
Index-1G5-16S	S9	0
Index-1G5-16S	S10	15
Index-1G5-16S	S11	1
Index-1G5-16S	S12	324
Index-1G5-16S	S13	114
Index-1G5-16S	S14	0
Index-1G5-16S	S15	2044
Index-1G5-16S	S16	36
Index-1G5-16S	S18	1157
Index-1G5-16S	S19	2
Index-1G5-16S	S20	1
Index-1G5-16S	S21	0
Index-1G5-16S	S22	7
Index-1G5-16S	S23	67
Index-1G5-16S	S24	93
Index-1G6-16S	S1	0
Index-1G6-16S	S2	97
Index-1G6-16S	S3	76
Index-1G6-16S	S4	1486
Index-1G6-16S	S5	0
Index-1G6-16S	S6	3
Index-1G6-16S	S7	1
Index-1G6-16S	S8	0
Index-1G6-16S	S9	0
Index-1G6-16S	S10	2
Index-1G6-16S	S11	1
Index-1G6-16S	S12	124
Index-1G6-16S	S13	3
Index-1G6-16S	S14	4
Index-1G6-16S	S15	1407
Index-1G6-16S	S16	1832
Index-1G6-16S	S18	15
Index-1G6-16S	S19	1
Index-1G6-16S	S20	2
Index-1G6-16S	S21	0
Index-1G6-16S	S22	17
Index-1G6-16S	S23	1206
Index-1G6-16S	S24	1
Index-1G7-16S	S1	0
Index-1G7-16S	S2	11
Index-1G7-16S	S3	33
Index-1G7-16S	S4	764
Index-1G7-16S	S5	2
Index-1G7-16S	S6	13
Index-1G7-16S	S7	0
Index-1G7-16S	S8	0
Index-1G7-16S	S9	0
Index-1G7-16S	S10	1
Index-1G7-16S	S11	1
Index-1G7-16S	S12	328
Index-1G7-16S	S13	104
Index-1G7-16S	S14	0
Index-1G7-16S	S15	602
Index-1G7-16S	S16	5086
Index-1G7-16S	S18	1701
Index-1G7-16S	S19	2
Index-1G7-16S	S20	0
Index-1G7-16S	S21	0
Index-1G7-16S	S22	2
Index-1G7-16S	S23	42
Index-1G7-16S	S24	3
Index-1G8-16S	S1	0
Index-1G8-16S	S2	41
Index-1G8-16S	S3	0
Index-1G8-16S	S4	2038
Index-1G8-16S	S5	1
Index-1G8-16S	S6	7
Index-1G8-16S	S7	0
Index-1G8-16S	S8	0
Index-1G8-16S	S9	0
Index-1G8-16S	S10	12
Index-1G8-16S	S11	0
Index-1G8-16S	S12	224
Index-1G8-16S	S13	54
Index-1G8-16S	S14	0
Index-1G8-16S	S15	1359
Index-1G8-16S	S16	14
Index-1G8-16S	S18	976
Index-1G8-16S	S19	2
Index-1G8-16S	S20	0
Index-1G8-16S	S21	0
Index-1G8-16S	S22	2
Index-1G8-16S	S23	16
Index-1G8-16S	S24	30
Index-1G9-16S	S1	3
Index-1G9-16S	S2	144
Index-1G9-16S	S3	170
Index-1G9-16S	S4	5271
Index-1G9-16S	S5	2
Index-1G9-16S	S6	1
Index-1G9-16S	S7	0
Index-1G9-16S	S8	0
Index-1G9-16S	S9	0
Index-1G9-16S	S10	10
Index-1G9-16S	S11	1
Index-1G9-16S	S12	205
Index-1G9-16S	S13	16
Index-1G9-16S	S14	2
Index-1G9-16S	S15	5417
Index-1G9-16S	S16	7848
Index-1G9-16S	S18	185
Index-1G9-16S	S19	2
Index-1G9-16S	S20	6
Index-1G9-16S	S21	0
Index-1G9-16S	S22	39
Index-1G9-16S	S23	4895
Index-1G9-16S	S24	5
Index-1H10-16S	S1	0
Index-1H10-16S	S2	14
Index-1H10-16S	S3	17
Index-1H10-16S	S4	8432
Index-1H10-16S	S5	4
Index-1H10-16S	S6	49
Index-1H10-16S	S7	0
Index-1H10-16S	S8	0
Index-1H10-16S	S9	0
Index-1H10-16S	S10	7
Index-1H10-16S	S11	0
Index-1H10-16S	S12	415
Index-1H10-16S	S13	287
Index-1H10-16S	S14	0
Index-1H10-16S	S15	2751
Index-1H10-16S	S16	2736
Index-1H10-16S	S18	1115
Index-1H10-16S	S19	0
Index-1H10-16S	S20	1
Index-1H10-16S	S21	0
Index-1H10-16S	S22	13
Index-1H10-16S	S23	2390
Index-1H10-16S	S24	8
Index-1H11-16S	S1	0
Index-1H11-16S	S2	25
Index-1H11-16S	S3	262
Index-1H11-16S	S4	4771
Index-1H11-16S	S5	2
Index-1H11-16S	S6	2519
Index-1H11-16S	S7	0
Index-1H11-16S	S8	0
Index-1H11-16S	S9	90
Index-1H11-16S	S10	8
Index-1H11-16S	S11	1
Index-1H11-16S	S12	2821
Index-1H11-16S	S13	9910
Index-1H11-16S	S14	6
Index-1H11-16S	S15	1304
Index-1H11-16S	S16	56
Index-1H11-16S	S18	3499
Index-1H11-16S	S19	9
Index-1H11-16S	S20	71
Index-1H11-16S	S21	1
Index-1H11-16S	S22	16
Index-1H11-16S	S23	7565
Index-1H11-16S	S24	421
Index-1H1-16S	S1	0
Index-1H1-16S	S2	13
Index-1H1-16S	S3	9
Index-1H1-16S	S4	87
Index-1H1-16S	S5	1
Index-1H1-16S	S6	1182
Index-1H1-16S	S7	0
Index-1H1-16S	S8	0
Index-1H1-16S	S9	1
Index-1H1-16S	S10	10
Index-1H1-16S	S11	0
Index-1H1-16S	S12	327
Index-1H1-16S	S13	1707
Index-1H1-16S	S14	0
Index-1H1-16S	S15	3286
Index-1H1-16S	S16	4422
Index-1H1-16S	S18	3621
Index-1H1-16S	S19	2
Index-1H1-16S	S20	3
Index-1H1-16S	S21	0
Index-1H1-16S	S22	7
Index-1H1-16S	S23	2457
Index-1H1-16S	S24	8
Index-1H12-16S	S1	2
Index-1H12-16S	S2	3912
Index-1H12-16S	S3	832
Index-1H12-16S	S4	1981
Index-1H12-16S	S5	207
Index-1H12-16S	S6	79
Index-1H12-16S	S7	0
Index-1H12-16S	S8	0
Index-1H12-16S	S9	9
Index-1H12-16S	S10	2
Index-1H12-16S	S11	4
Index-1H12-16S	S12	185
Index-1H12-16S	S13	1240
Index-1H12-16S	S14	0
Index-1H12-16S	S15	11492
Index-1H12-16S	S16	3287
Index-1H12-16S	S18	2323
Index-1H12-16S	S19	1
Index-1H12-16S	S20	10
Index-1H12-16S	S21	0
Index-1H12-16S	S22	756
Index-1H12-16S	S23	1753
Index-1H12-16S	S24	1989
Index-1H2-16S	S1	0
Index-1H2-16S	S2	5
Index-1H2-16S	S3	76
Index-1H2-16S	S4	54
Index-1H2-16S	S5	2
Index-1H2-16S	S6	101
Index-1H2-16S	S7	0
Index-1H2-16S	S8	0
Index-1H2-16S	S9	0
Index-1H2-16S	S10	0
Index-1H2-16S	S11	0
Index-1H2-16S	S12	83
Index-1H2-16S	S13	3
Index-1H2-16S	S14	0
Index-1H2-16S	S15	1640
Index-1H2-16S	S16	243
Index-1H2-16S	S18	813
Index-1H2-16S	S19	1
Index-1H2-16S	S20	0
Index-1H2-16S	S21	0
Index-1H2-16S	S22	1
Index-1H2-16S	S23	748
Index-1H2-16S	S24	48
Index-1H3-16S	S1	0
Index-1H3-16S	S2	222
Index-1H3-16S	S3	230
Index-1H3-16S	S4	3
Index-1H3-16S	S5	1
Index-1H3-16S	S6	12
Index-1H3-16S	S7	0
Index-1H3-16S	S8	0
Index-1H3-16S	S9	0
Index-1H3-16S	S10	0
Index-1H3-16S	S11	0
Index-1H3-16S	S12	8
Index-1H3-16S	S13	83
Index-1H3-16S	S14	0
Index-1H3-16S	S15	1174
Index-1H3-16S	S16	2035
Index-1H3-16S	S18	489
Index-1H3-16S	S19	0
Index-1H3-16S	S20	0
Index-1H3-16S	S21	0
Index-1H3-16S	S22	16
[truncated: 6,902 more rows]

## Sheet: Relative abundance
Sequence sample ID	Species	Community	Nutrient	Predator	Relative abundance
Index-1A1-16S	S1	1	0.1	0	0.000439671
Index-1A10-16S	S1	1	0.1	3	0.00567868
Index-4A4-16S	S1	1	0.0001	1	0.00393842
Index-4A10-16S	S1	1	0.0001	3	0.00309393
Index-3A7-16S	S1	1	0.001	2	0.00567922
Index-4A7-16S	S1	1	0.0001	2	0.000112402
Index-1A4-16S	S1	1	0.1	1	0.000445766
Index-2A4-16S	S1	1	0.01	1	0.00341843
Index-3A1-16S	S1	1	0.001	0	0.000346058
Index-1A7-16S	S1	1	0.1	2	0.00444562
Index-4A1-16S	S1	1	0.0001	0	0.000401681
Index-2A1-16S	S1	1	0.01	0	0.000370602
Index-2A10-16S	S1	1	0.01	3	0.00148514
Index-3A4-16S	S1	1	0.001	1	0.000435519
Index-2A7-16S	S1	1	0.01	2	0.00334672
Index-3A10-16S	S1	1	0.001	3	0.00428638
Index-3B2-16S	S1	10	0.001	0	0
Index-1B2-16S	S1	10	0.1	0	0
Index-1B5-16S	S1	10	0.1	1	0.0048998
Index-4B2-16S	S1	10	0.0001	0	0.000136109
Index-1B8-16S	S1	10	0.1	2	0.00521367
Index-4B11-16S	S1	10	0.0001	3	0.00581246
Index-4B5-16S	S1	10	0.0001	1	0.000661285
Index-2B2-16S	S1	10	0.01	0	0.00757068
Index-4B8-16S	S1	10	0.0001	2	0.000223654
Index-1B11-16S	S1	10	0.1	3	0.00135694
Index-2B5-16S	S1	10	0.01	1	0.000667146
Index-2B8-16S	S1	10	0.01	2	0.0158636
Index-3B11-16S	S1	10	0.001	3	0.000481991
Index-2B11-16S	S1	10	0.01	3	0.00352659
Index-3B8-16S	S1	10	0.001	2	0.00717521
Index-3B5-16S	S1	10	0.001	1	0.00268778
Index-4C2-16S	S1	11	0.0001	0	6.21968e-05
Index-1C8-16S	S1	11	0.1	2	0.000284956
Index-1C11-16S	S1	11	0.1	3	0.000164973
Index-2C2-16S	S1	11	0.01	0	0.000596085
Index-2C11-16S	S1	11	0.01	3	0.00199789
Index-3C8-16S	S1	11	0.001	2	0.000415133
Index-1C5-16S	S1	11	0.1	1	0.00283126
Index-4C5-16S	S1	11	0.0001	1	0.0039167
Index-3C11-16S	S1	11	0.001	3	0.00582598
Index-4C8-16S	S1	11	0.0001	2	0.000239211
Index-1C2-16S	S1	11	0.1	0	0.000893938
Index-3C5-16S	S1	11	0.001	1	0.00171787
Index-3C2-16S	S1	11	0.001	0	0.00525514
Index-4C11-16S	S1	11	0.0001	3	0.000653772
Index-2C8-16S	S1	11	0.01	2	0.00112048
Index-2C5-16S	S1	11	0.01	1	0.00036579
Index-1D11-16S	S1	12	0.1	3	0.000943453
Index-2D11-16S	S1	12	0.01	3	0.0048776
Index-4D11-16S	S1	12	0.0001	3	0.000283768
Index-2D2-16S	S1	12	0.01	0	0.00324973
Index-4D2-16S	S1	12	0.0001	0	9.24793e-05
Index-1D8-16S	S1	12	0.1	2	0.005116
Index-3D11-16S	S1	12	0.001	3	0.00204873
Index-3D8-16S	S1	12	0.001	2	0.00109562
Index-3D2-16S	S1	12	0.001	0	0.00436563
Index-4D5-16S	S1	12	0.0001	1	0.00737793
Index-4D8-16S	S1	12	0.0001	2	0
Index-1D5-16S	S1	12	0.1	1	0.000970518
Index-2D5-16S	S1	12	0.01	1	0.00478327
Index-3D5-16S	S1	12	0.001	1	0.00114901
Index-2D8-16S	S1	12	0.01	2	0
Index-1D2-16S	S1	12	0.1	0	0.000109966
Index-3E2-16S	S1	13	0.001	0	0.000331487
Index-2E5-16S	S1	13	0.01	1	0.000213718
Index-3E5-16S	S1	13	0.001	1	9.11128e-05
Index-3E8-16S	S1	13	0.001	2	9.41037e-05
Index-2F11-16S	S1	14	0.01	3	3.92015e-05
Index-2F8-16S	S1	14	0.01	2	9.5942e-05
Index-4G8-16S	S1	15	0.0001	2	7.31042e-05
Index-1G5-16S	S1	15	0.1	1	9.62909e-05
Index-4H2-16S	S1	16	0.0001	0	3.57286e-05
Index-1H5-16S	S1	16	0.1	1	5.38444e-05
Index-2H11-16S	S1	16	0.01	3	9.2869e-05
Index-2H5-16S	S1	16	0.01	1	6.68412e-05
Index-3H11-16S	S1	16	0.001	3	0.00215388
Index-3A3-16S	S1	17	0.001	0	0.000299022
Index-1A6-16S	S1	17	0.1	1	0.000417296
Index-2A6-16S	S1	17	0.01	1	0.00050078
Index-2A3-16S	S1	17	0.01	0	0.000230231
Index-1A9-16S	S1	17	0.1	2	0.000210204
Index-2A9-16S	S1	17	0.01	2	0.000215179
Index-2A12-16S	S1	17	0.01	3	0.00418041
Index-4A12-16S	S1	17	0.0001	3	0.00335595
Index-3A12-16S	S1	17	0.001	3	0.00194801
Index-4A3-16S	S1	17	0.0001	0	0.00291697
Index-3A6-16S	S1	17	0.001	1	0.000174712
Index-1A12-16S	S1	17	0.1	3	0.00635957
Index-4A6-16S	S1	17	0.0001	1	0.000226991
Index-1A3-16S	S1	17	0.1	0	0.00193733
Index-3A9-16S	S1	17	0.001	2	0.00520116
Index-4A9-16S	S1	17	0.0001	2	0.000431646
Index-1B6-16S	S1	18	0.1	1	8.64788e-05
Index-1B12-16S	S1	18	0.1	3	0.00728624
Index-4B3-16S	S1	18	0.0001	0	0.00325764
Index-3B6-16S	S1	18	0.001	1	0.00513079
Index-3B3-16S	S1	18	0.001	0	0
Index-2B9-16S	S1	18	0.01	2	0.000219297
Index-1B9-16S	S1	18	0.1	2	0.00593455
Index-3B12-16S	S1	18	0.001	3	0.000840727
Index-2B6-16S	S1	18	0.01	1	0
Index-1B3-16S	S1	18	0.1	0	0.00367747
Index-3B9-16S	S1	18	0.001	2	0.00820675
Index-4B9-16S	S1	18	0.0001	2	0.000889691
Index-2B12-16S	S1	18	0.01	3	0.00688085
Index-4B6-16S	S1	18	0.0001	1	0.000526614
Index-2B3-16S	S1	18	0.01	0	0.000152415
Index-3C12-16S	S1	19	0.001	3	5.83474e-05
Index-1C9-16S	S1	19	0.1	2	0.000247224
Index-4C12-16S	S1	19	0.0001	3	0.000195769
Index-4C9-16S	S1	19	0.0001	2	0.000281824
Index-3C3-16S	S1	19	0.001	0	0.0137749
Index-4B1-16S	S1	2	0.0001	0	0.00531753
Index-4B10-16S	S1	2	0.0001	3	0
Index-1B1-16S	S1	2	0.1	0	0.002354
Index-3B1-16S	S1	2	0.001	0	0.000279773
Index-2B1-16S	S1	2	0.01	0	0.000279596
Index-1B10-16S	S1	2	0.1	3	0.00464843
Index-4B4-16S	S1	2	0.0001	1	0.00071708
Index-2B4-16S	S1	2	0.01	1	0.000666645
Index-3B7-16S	S1	2	0.001	2	0.000880727
Index-3B4-16S	S1	2	0.001	1	0
Index-1B4-16S	S1	2	0.1	1	7.55763e-05
Index-1B7-16S	S1	2	0.1	2	0.000554999
Index-2B10-16S	S1	2	0.01	3	0.0021387
Index-3B10-16S	S1	2	0.001	3	9.95014e-05
Index-1D9-16S	S1	20	0.1	2	0.000102471
Index-3D3-16S	S1	20	0.001	0	0.000244971
Index-1E12-16S	S1	21	0.1	3	0.000544252
Index-2E3-16S	S1	21	0.01	0	0.000785588
Index-2E12-16S	S1	21	0.01	3	0.00231963
Index-3E12-16S	S1	21	0.001	3	0.00549785
Index-4E6-16S	S1	21	0.0001	1	0.00316401
Index-4E3-16S	S1	21	0.0001	0	0.00174077
Index-3E3-16S	S1	21	0.001	0	0.00396222
Index-4E12-16S	S1	21	0.0001	3	5.89499e-05
Index-1E3-16S	S1	21	0.1	0	0.000471532
Index-2E9-16S	S1	21	0.01	2	0.00354135
Index-4E9-16S	S1	21	0.0001	2	0.000216649
Index-1E9-16S	S1	21	0.1	2	0.000189091
Index-1E6-16S	S1	21	0.1	1	0.00141409
Index-3E9-16S	S1	21	0.001	2	0
Index-2E6-16S	S1	21	0.01	1	0.00233601
Index-3E6-16S	S1	21	0.001	1	9.29016e-05
Index-3F3-16S	S1	22	0.001	0	6.50195e-05
Index-3F12-16S	S1	22	0.001	3	0.000103316
Index-4F12-16S	S1	22	0.0001	3	0.0011317
Index-2G12-16S	S1	23	0.01	3	0.00273023
Index-3G6-16S	S1	23	0.001	1	0.000491372
Index-2G9-16S	S1	23	0.01	2	0.000879888
Index-2G6-16S	S1	23	0.01	1	0.000109955
Index-2G3-16S	S1	23	0.01	0	0.000141481
Index-1G3-16S	S1	23	0.1	0	0.00345483
Index-3G12-16S	S1	23	0.001	3	0.00384307
Index-4G6-16S	S1	23	0.0001	1	0.00632774
Index-4G3-16S	S1	23	0.0001	0	0.00296543
Index-3G9-16S	S1	23	0.001	2	0.00643543
Index-4G9-16S	S1	23	0.0001	2	0.00712135
Index-4G12-16S	S1	23	0.0001	3	0.00119427
Index-3G3-16S	S1	23	0.001	0	0.000125329
Index-1G12-16S	S1	23	0.1	3	0
Index-1G6-16S	S1	23	0.1	1	9.11824e-05
Index-1G9-16S	S1	23	0.1	2	4.92272e-05
Index-1H12-16S	S1	24	0.1	3	5.95614e-05
Index-3H3-16S	S1	24	0.001	0	8.12085e-05
Index-3H12-16S	S1	24	0.001	3	5.67131e-05
Index-3H6-16S	S1	24	0.001	1	9.02386e-05
Index-3H9-16S	S1	24	0.001	2	3.07068e-05
Index-1H9-16S	S1	24	0.1	2	0.000253262
Index-4H6-16S	S1	24	0.0001	1	7.30375e-05
Index-4H3-16S	S1	24	0.0001	0	6.32883e-05
Index-3C10-16S	S1	3	0.001	3	6.24966e-05
Index-4C10-16S	S1	3	0.0001	3	0.00012225
Index-2C4-16S	S1	3	0.01	1	0.000722509
Index-2C1-16S	S1	3	0.01	0	0.000168626
Index-3C4-16S	S1	3	0.001	1	4.03478e-05
Index-4C7-16S	S1	3	0.0001	2	0.000215963
Index-2D10-16S	S1	4	0.01	3	0.00570929
Index-4D4-16S	S1	4	0.0001	1	0.000266674
Index-1D1-16S	S1	4	0.1	0	0.000148026
Index-1D10-16S	S1	4	0.1	3	0.000798136
Index-2D1-16S	S1	4	0.01	0	0.00370007
Index-3D10-16S	S1	4	0.001	3	0.00476881
Index-4D10-16S	S1	4	0.0001	3	0.00243937
Index-3D7-16S	S1	4	0.001	2	0.00012901
Index-1D7-16S	S1	4	0.1	2	0.00186269
Index-3D4-16S	S1	4	0.001	1	0.000376992
Index-1D4-16S	S1	4	0.1	1	0.000905703
Index-2D7-16S	S1	4	0.01	2	0.000752302
Index-2D4-16S	S1	4	0.01	1	6.56679e-05
Index-2E10-16S	S1	5	0.01	3	0.000183487
Index-3E10-16S	S1	5	0.001	3	6.11362e-05
Index-2E1-16S	S1	5	0.01	0	9.96421e-05
Index-2E7-16S	S1	5	0.01	2	9.00412e-05
Index-4E1-16S	S1	5	0.0001	0	7.13902e-05
Index-3E1-16S	S1	5	0.001	0	7.95821e-05
Index-4E4-16S	S1	5	0.0001	1	0.000172173
Index-3E4-16S	S1	5	0.001	1	0.000151135
Index-1E4-16S	S1	5	0.1	1	0.000182761
Index-3E7-16S	S1	5	0.001	2	0.000202449
Index-1F1-16S	S1	6	0.1	0	0.000107271
Index-1F10-16S	S1	6	0.1	3	0.000460976
Index-2F4-16S	S1	6	0.01	1	0.00255043
Index-4F1-16S	S1	6	0.0001	0	0.00959856
Index-4F10-16S	S1	6	0.0001	3	0.0075785
Index-4F7-16S	S1	6	0.0001	2	0.000314266
Index-2F1-16S	S1	6	0.01	0	0.00062198
Index-2F10-16S	S1	6	0.01	3	0.00279898
Index-3F4-16S	S1	6	0.001	1	7.76455e-05
Index-1F4-16S	S1	6	0.1	1	0.00365957
Index-3F7-16S	S1	6	0.001	2	0.00143295
Index-3F1-16S	S1	6	0.001	0	0.000812652
Index-3F10-16S	S1	6	0.001	3	0.000251581
Index-2F7-16S	S1	6	0.01	2	0
Index-1F7-16S	S1	6	0.1	2	0.00679414
Index-4F4-16S	S1	6	0.0001	1	4.51761e-05
Index-3G7-16S	S1	7	0.001	2	3.5612e-05
Index-3G4-16S	S1	7	0.001	1	6.13965e-05
Index-1G1-16S	S1	7	0.1	0	3.9106e-05
Index-4G7-16S	S1	7	0.0001	2	6.61078e-05
Index-2G7-16S	S1	7	0.01	2	3.66706e-05
Index-3H7-16S	S1	8	0.001	2	1.87246e-05
Index-4H1-16S	S1	8	0.0001	0	8.31412e-05
Index-1H4-16S	S1	8	0.1	1	3.45874e-05
Index-2H4-16S	S1	8	0.01	1	0.000120806
Index-1H7-16S	S1	8	0.1	2	8.95138e-05
Index-4H7-16S	S1	8	0.0001	2	7.55749e-05
Index-2H10-16S	S1	8	0.01	3	0.00514698
Index-4A5-16S	S1	9	0.0001	1	0
Index-1A2-16S	S1	9	0.1	0	0.000233829
Index-1A5-16S	S1	9	0.1	1	0.0037054
Index-3A2-16S	S1	9	0.001	0	0.000740162
Index-2A2-16S	S1	9	0.01	0	0.00109312
Index-2A11-16S	S1	9	0.01	3	0.00132532
Index-2A5-16S	S1	9	0.01	1	0.00488877
Index-4A11-16S	S1	9	0.0001	3	0
Index-1A8-16S	S1	9	0.1	2	0.00684883
Index-3A5-16S	S1	9	0.001	1	0.000140618
Index-1A11-16S	S1	9	0.1	3	0.00558225
Index-3A11-16S	S1	9	0.001	3	0.000555549
Index-2A8-16S	S1	9	0.01	2	0.00973818
Index-4A8-16S	S1	9	0.0001	2	0.00275578
Index-3A8-16S	S1	9	0.001	2	0.00606537
Index-4A2-16S	S1	9	0.0001	0	0.000851437
Index-1A1-16S	S10	1	0.1	0	0.000747441
Index-1A10-16S	S10	1	0.1	3	0.0005314
Index-4A4-16S	S10	1	0.0001	1	0.00167383
Index-4A10-16S	S10	1	0.0001	3	0.00394476
Index-3A7-16S	S10	1	0.001	2	0.00141288
Index-4A7-16S	S10	1	0.0001	2	0.0011465
Index-1A4-16S	S10	1	0.1	1	0.000324772
Index-2A4-16S	S10	1	0.01	1	0.0100031
Index-3A1-16S	S10	1	0.001	0	0.00141192
Index-1A7-16S	S10	1	0.1	2	0.00862199
Index-4A1-16S	S10	1	0.0001	0	0.0011381
Index-2A1-16S	S10	1	0.01	0	0.000840031
Index-2A10-16S	S10	1	0.01	3	0.00108203
Index-3A4-16S	S10	1	0.001	1	0.00047596
Index-2A7-16S	S10	1	0.01	2	0.000230652
Index-3A10-16S	S10	1	0.001	3	0.00343523
Index-3B2-16S	S10	10	0.001	0	0.00279219
Index-1B2-16S	S10	10	0.1	0	0.00119649
Index-1B5-16S	S10	10	0.1	1	0.00713971
Index-4B2-16S	S10	10	0.0001	0	0.00208247
Index-1B8-16S	S10	10	0.1	2	0.000844117
Index-4B11-16S	S10	10	0.0001	3	0.00158805
Index-4B5-16S	S10	10	0.0001	1	0.00112419
Index-2B2-16S	S10	10	0.01	0	0.00257403
Index-4B8-16S	S10	10	0.0001	2	0.000712899
Index-1B11-16S	S10	10	0.1	3	0.000419419
Index-2B5-16S	S10	10	0.01	1	0.000486063
Index-2B8-16S	S10	10	0.01	2	0.000414541
Index-3B11-16S	S10	10	0.001	3	0.000213752
Index-2B11-16S	S10	10	0.01	3	0.00276701
Index-3B8-16S	S10	10	0.001	2	0.000538141
Index-3B5-16S	S10	10	0.001	1	0.0036989
Index-4C2-16S	S10	11	0.0001	0	0
Index-1C8-16S	S10	11	0.1	2	0
Index-1C11-16S	S10	11	0.1	3	0
Index-2C2-16S	S10	11	0.01	0	0.000178825
Index-2C11-16S	S10	11	0.01	3	0.00191048
Index-3C8-16S	S10	11	0.001	2	0
Index-1C5-16S	S10	11	0.1	1	0.00180493
Index-4C5-16S	S10	11	0.0001	1	0.000749068
Index-3C11-16S	S10	11	0.001	3	0.000968886
Index-4C8-16S	S10	11	0.0001	2	0.00048799
Index-1C2-16S	S10	11	0.1	0	0.000455909
Index-3C5-16S	S10	11	0.001	1	0.00138333
Index-3C2-16S	S10	11	0.001	0	0.00206163
Index-4C11-16S	S10	11	0.0001	3	0.00041678
Index-2C8-16S	S10	11	0.01	2	0
Index-2C5-16S	S10	11	0.01	1	0.00124369
Index-1D11-16S	S10	12	0.1	3	0.000253243
Index-2D11-16S	S10	12	0.01	3	0.000415982
Index-4D11-16S	S10	12	0.0001	3	0.00144721
Index-2D2-16S	S10	12	0.01	0	0.0011563
Index-4D2-16S	S10	12	0.0001	0	0.000943289
Index-1D8-16S	S10	12	0.1	2	0.00270888
Index-3D8-16S	S10	12	0.001	2	0.00670517
Index-3D2-16S	S10	12	0.001	0	0.000805481
Index-4D8-16S	S10	12	0.0001	2	0.000488634
Index-1D5-16S	S10	12	0.1	1	0.000277213
Index-3D5-16S	S10	12	0.001	1	0.00225383
Index-2D8-16S	S10	12	0.01	2	0.00130275
Index-1D2-16S	S10	12	0.1	0	0.00486048
Index-3E2-16S	S10	13	0.001	0	0.000614757
Index-2E5-16S	S10	13	0.01	1	0
Index-2E11-16S	S10	13	0.01	3	0.00419019
Index-4E5-16S	S10	13	0.0001	1	0.00062128
Index-2E2-16S	S10	13	0.01	0	0
Index-2E8-16S	S10	13	0.01	2	0.00101692
Index-1E8-16S	S10	13	0.1	2	0.000624683
Index-1E2-16S	S10	13	0.1	0	0.00227118
Index-4E11-16S	S10	13	0.0001	3	0
Index-1E5-16S	S10	13	0.1	1	0.000726641
Index-3E5-16S	S10	13	0.001	1	0.00750716
Index-4E2-16S	S10	13	0.0001	0	0.00232338
Index-3E8-16S	S10	13	0.001	2	0.000549992
Index-3F11-16S	S10	14	0.001	3	0.000517219
Index-2F2-16S	S10	14	0.01	0	0
Index-2F11-16S	S10	14	0.01	3	0.00182297
Index-4F8-16S	S10	14	0.0001	2	0.00117531
Index-4F11-16S	S10	14	0.0001	3	0.000771706
Index-3F2-16S	S10	14	0.001	0	0.00133665
Index-3F8-16S	S10	14	0.001	2	0
Index-4F5-16S	S10	14	0.0001	1	0
Index-1F5-16S	S10	14	0.1	1	0
Index-2F5-16S	S10	14	0.01	1	0
Index-1F8-16S	S10	14	0.1	2	0.000969784
Index-1F2-16S	S10	14	0.1	0	0
Index-2F8-16S	S10	14	0.01	2	0
Index-4F2-16S	S10	14	0.0001	0	0.00464839
Index-4G8-16S	S10	15	0.0001	2	0.000179549
Index-2G11-16S	S10	15	0.01	3	0.00623572
Index-3G2-16S	S10	15	0.001	0	0.00125264
Index-1G2-16S	S10	15	0.1	0	0.000565227
Index-2G5-16S	S10	15	0.01	1	0.00235802
Index-2G2-16S	S10	15	0.01	0	0.00086073
Index-4G11-16S	S10	15	0.0001	3	0.000185146
Index-4G5-16S	S10	15	0.0001	1	0.0049408
Index-1G11-16S	S10	15	0.1	3	0.00195258
Index-3G8-16S	S10	15	0.001	2	0.000304415
Index-3G11-16S	S10	15	0.001	3	0.00295699
Index-4G2-16S	S10	15	0.0001	0	0.00592137
Index-1G8-16S	S10	15	0.1	2	0.00559247
Index-1G5-16S	S10	15	0.1	1	0.000245542
Index-4H2-16S	S10	16	0.0001	0	0.000698251
Index-1H11-16S	S10	16	0.1	3	0.00120757
Index-4H5-16S	S10	16	0.0001	1	0.000497568
Index-1H8-16S	S10	16	0.1	2	0.00173444
Index-3A3-16S	S10	17	0.001	0	0
Index-1A6-16S	S10	17	0.1	1	0.0010641
Index-2A6-16S	S10	17	0.01	1	0.00145942
Index-2A3-16S	S10	17	0.01	0	0
Index-1A9-16S	S10	17	0.1	2	0.00125071
Index-2A9-16S	S10	17	0.01	2	0.00109741
Index-2A12-16S	S10	17	0.01	3	0.00213201
Index-4A12-16S	S10	17	0.0001	3	0.000950852
Index-3A12-16S	S10	17	0.001	3	0.00206976
Index-4A3-16S	S10	17	0.0001	0	0.00148766
Index-3A6-16S	S10	17	0.001	1	0.000445515
Index-1A12-16S	S10	17	0.1	3	0.00291073
Index-4A6-16S	S10	17	0.0001	1	0
Index-1A3-16S	S10	17	0.1	0	0.00416016
Index-3A9-16S	S10	17	0.001	2	0.00548812
Index-4A9-16S	S10	17	0.0001	2	0.0022014
Index-1B6-16S	S10	18	0.1	1	0.000441042
Index-1B12-16S	S10	18	0.1	3	0.00882803
Index-4B3-16S	S10	18	0.0001	0	0.000218605
Index-3B6-16S	S10	18	0.001	1	0.00402569
Index-3B3-16S	S10	18	0.001	0	0.00063089
Index-2B9-16S	S10	18	0.01	2	0.000994147
Index-1B9-16S	S10	18	0.1	2	0.000890182
Index-3B12-16S	S10	18	0.001	3	0
Index-2B6-16S	S10	18	0.01	1	0.000877312
Index-1B3-16S	S10	18	0.1	0	0.00251934
Index-3B9-16S	S10	18	0.001	2	0.00426295
Index-4B9-16S	S10	18	0.0001	2	0
Index-2B12-16S	S10	18	0.01	3	0.00288996
Index-4B6-16S	S10	18	0.0001	1	0.000671433
Index-2B3-16S	S10	18	0.01	0	0
Index-1C6-16S	S10	19	0.1	1	0.00155463
Index-3C12-16S	S10	19	0.001	3	0
Index-1C9-16S	S10	19	0.1	2	0.0169636
Index-4C3-16S	S10	19	0.0001	0	0.000400646
Index-1C12-16S	S10	19	0.1	3	0
Index-2C3-16S	S10	19	0.01	0	0.00095706
Index-2C12-16S	S10	19	0.01	3	0.00257781
Index-3C9-16S	S10	19	0.001	2	0
Index-2C6-16S	S10	19	0.01	1	0.00218517
Index-3C6-16S	S10	19	0.001	1	0.00126084
Index-4C12-16S	S10	19	0.0001	3	0.00132239
Index-2C9-16S	S10	19	0.01	2	0
Index-1C3-16S	S10	19	0.1	0	0.00199684
Index-4C9-16S	S10	19	0.0001	2	0.00141988
Index-4C6-16S	S10	19	0.0001	1	0.00431191
Index-3C3-16S	S10	19	0.001	0	0.00231796
Index-4B1-16S	S10	2	0.0001	0	0
Index-4B10-16S	S10	2	0.0001	3	0
Index-1B1-16S	S10	2	0.1	0	0.00154908
Index-3B1-16S	S10	2	0.001	0	0.000570738
Index-2B1-16S	S10	2	0.01	0	0
Index-1B10-16S	S10	2	0.1	3	0.00116592
Index-4B4-16S	S10	2	0.0001	1	0.000203173
Index-2B4-16S	S10	2	0.01	1	0.000377765
Index-3B7-16S	S10	2	0.001	2	0.000374309
Index-3B4-16S	S10	2	0.001	1	0.00143794
Index-1B4-16S	S10	2	0.1	1	0
Index-1B7-16S	S10	2	0.1	2	0.000217731
Index-2B10-16S	S10	2	0.01	3	0.000807953
Index-3B10-16S	S10	2	0.001	3	0.000522601
Index-3D3-16S	S10	20	0.001	0	0.0016658
Index-1E12-16S	S10	21	0.1	3	0.000809575
Index-2E3-16S	S10	21	0.01	0	0
Index-2E12-16S	S10	21	0.01	3	0.00182002
Index-3E12-16S	S10	21	0.001	3	0.00211615
Index-4E6-16S	S10	21	0.0001	1	0.00155158
Index-4E3-16S	S10	21	0.0001	0	0.00155012
Index-3E3-16S	S10	21	0.001	0	0
Index-4E12-16S	S10	21	0.0001	3	0.00120258
Index-1E3-16S	S10	21	0.1	0	0.000400802
Index-2E9-16S	S10	21	0.01	2	0.0010624
Index-4E9-16S	S10	21	0.0001	2	0.00110491
Index-1E9-16S	S10	21	0.1	2	0.00128582
Index-1E6-16S	S10	21	0.1	1	0.00230779
Index-3E9-16S	S10	21	0.001	2	0.00192858
Index-2E6-16S	S10	21	0.01	1	0.00148921
Index-3E6-16S	S10	21	0.001	1	0
Index-1F12-16S	S10	22	0.1	3	0.00173726
Index-3F3-16S	S10	22	0.001	0	0
Index-3F12-16S	S10	22	0.001	3	0.00153554
Index-4F9-16S	S10	22	0.0001	2	0.000354547
Index-2F6-16S	S10	22	0.01	1	0.000284203
Index-2F12-16S	S10	22	0.01	3	0.000152066
Index-3F6-16S	S10	22	0.001	1	0.00127457
Index-4F6-16S	S10	22	0.0001	1	0.000669826
Index-4F3-16S	S10	22	0.0001	0	0.00055431
Index-1F3-16S	S10	22	0.1	0	0.000702548
Index-4F12-16S	S10	22	0.0001	3	0
Index-1F6-16S	S10	22	0.1	1	0.00143741
Index-2F9-16S	S10	22	0.01	2	0.00292067
Index-3F9-16S	S10	22	0.001	2	0
Index-1F9-16S	S10	22	0.1	2	0
Index-2G12-16S	S10	23	0.01	3	0.00108783
Index-3G6-16S	S10	23	0.001	1	0
Index-2G9-16S	S10	23	0.01	2	0
Index-2G6-16S	S10	23	0.01	1	0
Index-2G3-16S	S10	23	0.01	0	0.0026457
Index-1G3-16S	S10	23	0.1	0	0.00149954
Index-3G12-16S	S10	23	0.001	3	0.00104069
Index-4G6-16S	S10	23	0.0001	1	0.00441319
Index-4G3-16S	S10	23	0.0001	0	0.00319924
Index-3G9-16S	S10	23	0.001	2	0.00506628
Index-4G9-16S	S10	23	0.0001	2	0.00117158
Index-4G12-16S	S10	23	0.0001	3	0.00551071
Index-3G3-16S	S10	23	0.001	0	0.00127835
Index-1G12-16S	S10	23	0.1	3	0.00114619
Index-1G6-16S	S10	23	0.1	1	0.0015501
Index-1G9-16S	S10	23	0.1	2	0.000251059
Index-1H12-16S	S10	24	0.1	3	0.00048173
Index-1H6-16S	S10	24	0.1	1	0.000622238
Index-2H12-16S	S10	24	0.01	3	0.0024301
Index-3H3-16S	S10	24	0.001	0	0.000312448
Index-2H3-16S	S10	24	0.01	0	0.000414163
Index-3H12-16S	S10	24	0.001	3	0.00173542
Index-3H6-16S	S10	24	0.001	1	0.00165821
Index-2H6-16S	S10	24	0.01	1	0.00368173
Index-3H9-16S	S10	24	0.001	2	0.00116687
Index-2H9-16S	S10	24	0.01	2	0.00446989
Index-4H3-16S	S10	24	0.0001	0	0
Index-1C1-16S	S10	3	0.1	0	0.000968311
Index-3C10-16S	S10	3	0.001	3	0.00111731
Index-4C4-16S	S10	3	0.0001	1	0
Index-1C10-16S	S10	3	0.1	3	0.00119866
Index-3C1-16S	S10	3	0.001	0	0.00592072
Index-4C1-16S	S10	3	0.0001	0	0.00254986
Index-4C10-16S	S10	3	0.0001	3	0.000414023
Index-1C7-16S	S10	3	0.1	2	0.000623476
Index-2C4-16S	S10	3	0.01	1	0
Index-1C4-16S	S10	3	0.1	1	0
Index-2C1-16S	S10	3	0.01	0	0.000526929
Index-2C10-16S	S10	3	0.01	3	0.00373478
Index-3C7-16S	S10	3	0.001	2	0.000429996
Index-3C4-16S	S10	3	0.001	1	0.00288083
Index-4C7-16S	S10	3	0.0001	2	0.00162382
Index-2C7-16S	S10	3	0.01	2	0.00204732
Index-4D4-16S	S10	4	0.0001	1	0.000680018
Index-1D1-16S	S10	4	0.1	0	0.000377467
Index-1D10-16S	S10	4	0.1	3	0.00148977
Index-3D10-16S	S10	4	0.001	3	0.000405349
Index-4D10-16S	S10	4	0.0001	3	0.00547395
Index-3D7-16S	S10	4	0.001	2	0.00164488
Index-1D7-16S	S10	4	0.1	2	0.00146149
Index-3D4-16S	S10	4	0.001	1	0.000549332
Index-1D4-16S	S10	4	0.1	1	0.000271711
Index-2D7-16S	S10	4	0.01	2	0.00139518
Index-2D4-16S	S10	4	0.01	1	0.00062359
Index-2E1-16S	S10	5	0.01	0	0.00152452
Index-2E7-16S	S10	5	0.01	2	0.000353641
Index-4E7-16S	S10	5	0.0001	2	0.00413289
Index-4E1-16S	S10	5	0.0001	0	0.00309476
Index-3E1-16S	S10	5	0.001	0	0.000405868
Index-4E4-16S	S10	5	0.0001	1	0.00263425
Index-3E4-16S	S10	5	0.001	1	0.000201276
Index-1E7-16S	S10	5	0.1	2	0.00186875
Index-4E10-16S	S10	5	0.0001	3	0.000932079
Index-3E7-16S	S10	5	0.001	2	0.000167927
Index-2F4-16S	S10	6	0.01	1	0.000230398
Index-3G7-16S	S10	7	0.001	2	0.000635673
Index-3G4-16S	S10	7	0.001	1	0.00179497
Index-4G7-16S	S10	7	0.0001	2	0.0012923
Index-4G10-16S	S10	7	0.0001	3	0.00033715
Index-2G7-16S	S10	7	0.01	2	0.00034967
Index-1G7-16S	S10	7	0.1	2	0.000145205
Index-2G1-16S	S10	7	0.01	0	0.000774165
Index-2G10-16S	S10	7	0.01	3	0.00113261
Index-4G4-16S	S10	7	0.0001	1	0.00243452
Index-4G1-16S	S10	7	0.0001	0	0.000720575
Index-3G10-16S	S10	7	0.001	3	0.000252664
Index-3G1-16S	S10	7	0.001	0	0.0018702
Index-3H7-16S	S10	8	0.001	2	0.00391531
Index-4H1-16S	S10	8	0.0001	0	0.00184366
Index-1H1-16S	S10	8	0.1	0	0.00104283
Index-1H10-16S	S10	8	0.1	3	0.00381618
Index-1H4-16S	S10	8	0.1	1	0.00174705
Index-3H1-16S	S10	8	0.001	0	0.000934823
Index-3H4-16S	S10	8	0.001	1	0.000352792
Index-2H4-16S	S10	8	0.01	1	0.000896333
Index-4H4-16S	S10	8	0.0001	1	0.000924166
Index-1H7-16S	S10	8	0.1	2	0.00205434
Index-4H7-16S	S10	8	0.0001	2	0.000705017
Index-2H1-16S	S10	8	0.01	0	0.000498799
Index-3H10-16S	S10	8	0.001	3	0.00149998
Index-4A5-16S	S10	9	0.0001	1	0
Index-1A2-16S	S10	9	0.1	0	0.000397508
Index-1A5-16S	S10	9	0.1	1	0.00503934
Index-3A2-16S	S10	9	0.001	0	0.00050331
Index-2A2-16S	S10	9	0.01	0	0.000743322
Index-2A11-16S	S10	9	0.01	3	0.000519934
Index-2A5-16S	S10	9	0.01	1	0.000573167
Index-4A11-16S	S10	9	0.0001	3	0
Index-1A8-16S	S10	9	0.1	2	0.00253109
Index-3A5-16S	S10	9	0.001	1	0.000717154
Index-1A11-16S	S10	9	0.1	3	0.00056487
Index-3A11-16S	S10	9	0.001	3	0.00198331
Index-2A8-16S	S10	9	0.01	2	0.00310404
Index-4A8-16S	S10	9	0.0001	2	0.0031736
Index-3A8-16S	S10	9	0.001	2	0.00224155
Index-4A2-16S	S10	9	0.0001	0	0.000224062
Index-1A1-16S	S11	1	0.1	0	0
Index-1A10-16S	S11	1	0.1	3	0.000139842
Index-4A4-16S	S11	1	0.0001	1	0.000440481
Index-4A10-16S	S11	1	0.0001	3	0.000692063
Index-3A7-16S	S11	1	0.001	2	0.00037181
Index-4A7-16S	S11	1	0.0001	2	0
Index-1A4-16S	S11	1	0.1	1	0
Index-2A4-16S	S11	1	0.01	1	0.000601691
Index-3A1-16S	S11	1	0.001	0	0
Index-1A7-16S	S11	1	0.1	2	0.00033614
Index-4A1-16S	S11	1	0.0001	0	0
Index-2A1-16S	S11	1	0.01	0	0
Index-2A10-16S	S11	1	0.01	3	0
Index-3A4-16S	S11	1	0.001	1	0
Index-2A7-16S	S11	1	0.01	2	0.000242792
Index-3A10-16S	S11	1	0.001	3	0.000164365
Index-3B2-16S	S11	10	0.001	0	0
Index-1B2-16S	S11	10	0.1	0	0
Index-1B5-16S	S11	10	0.1	1	0.000125258
Index-4B2-16S	S11	10	0.0001	0	0
Index-1B8-16S	S11	10	0.1	2	0.000444272
Index-4B11-16S	S11	10	0.0001	3	0
Index-4B5-16S	S11	10	0.0001	1	0.000197225
Index-2B2-16S	S11	10	0.01	0	0.000193536
Index-4B8-16S	S11	10	0.0001	2	0
Index-1B11-16S	S11	10	0.1	3	0.000110373
Index-2B5-16S	S11	10	0.01	1	0
Index-2B8-16S	S11	10	0.01	2	0
Index-3B11-16S	S11	10	0.001	3	0.000112501
Index-2B11-16S	S11	10	0.01	3	0
Index-3B8-16S	S11	10	0.001	2	0
Index-3B5-16S	S11	10	0.001	1	9.41186e-05
Index-2C11-16S	S11	11	0.01	3	0.00145614
Index-3C2-16S	S11	11	0.001	0	0.00017515
Index-4D11-16S	S11	12	0.0001	3	0.000117635
Index-3D2-16S	S11	12	0.001	0	6.05625e-05
Index-4D8-16S	S11	12	0.0001	2	0.000590342
Index-3E2-16S	S11	13	0.001	0	0
Index-2E5-16S	S11	13	0.01	1	0
Index-2E11-16S	S11	13	0.01	3	0.000110268
Index-4E5-16S	S11	13	0.0001	1	0
Index-2E2-16S	S11	13	0.01	0	0
Index-2E8-16S	S11	13	0.01	2	0
Index-1E8-16S	S11	13	0.1	2	0
Index-1E2-16S	S11	13	0.1	0	0.000664087
Index-4E11-16S	S11	13	0.0001	3	0
Index-1E5-16S	S11	13	0.1	1	0.000191221
Index-3E5-16S	S11	13	0.001	1	0
Index-4E2-16S	S11	13	0.0001	0	0.00085598
Index-3E8-16S	S11	13	0.001	2	0
Index-3F11-16S	S11	14	0.001	3	0
Index-2F2-16S	S11	14	0.01	0	0
Index-2F11-16S	S11	14	0.01	3	0
Index-4F8-16S	S11	14	0.0001	2	0.000154646
Index-4F11-16S	S11	14	0.0001	3	0
Index-3F2-16S	S11	14	0.001	0	0
Index-3F8-16S	S11	14	0.001	2	0
Index-4F5-16S	S11	14	0.0001	1	0
Index-1F5-16S	S11	14	0.1	1	0.000297062
Index-2F5-16S	S11	14	0.01	1	0
Index-1F8-16S	S11	14	0.1	2	0
Index-1F2-16S	S11	14	0.1	0	5.26125e-05
Index-2F8-16S	S11	14	0.01	2	0
Index-4F2-16S	S11	14	0.0001	0	0
Index-4G8-16S	S11	15	0.0001	2	0
Index-2G11-16S	S11	15	0.01	3	0.00208852
Index-3G2-16S	S11	15	0.001	0	0
Index-1G2-16S	S11	15	0.1	0	0.000150628
Index-3G5-16S	S11	15	0.001	1	0
Index-2G5-16S	S11	15	0.01	1	0
Index-2G2-16S	S11	15	0.01	0	7.55027e-05
Index-4G11-16S	S11	15	0.0001	3	0
Index-2G8-16S	S11	15	0.01	2	0
Index-4G5-16S	S11	15	0.0001	1	0
Index-1G11-16S	S11	15	0.1	3	0
Index-3G8-16S	S11	15	0.001	2	8.01093e-05
Index-3G11-16S	S11	15	0.001	3	0.000159622
Index-4G2-16S	S11	15	0.0001	0	0
Index-1G8-16S	S11	15	0.1	2	0.000196227
Index-1G5-16S	S11	15	0.1	1	0
Index-2H2-16S	S11	16	0.01	0	0.000387698
Index-4H2-16S	S11	16	0.0001	0	4.59376e-05
Index-1H11-16S	S11	16	0.1	3	0
Index-3H2-16S	S11	16	0.001	0	0
Index-1H5-16S	S11	16	0.1	1	0
Index-2H11-16S	S11	16	0.01	3	0
Index-2H5-16S	S11	16	0.01	1	0
Index-4H5-16S	S11	16	0.0001	1	0
Index-1H2-16S	S11	16	0.1	0	0
Index-3H5-16S	S11	16	0.001	1	0
Index-1H8-16S	S11	16	0.1	2	0
Index-2H8-16S	S11	16	0.01	2	0
Index-3H11-16S	S11	16	0.001	3	0.000304288
Index-3A3-16S	S11	17	0.001	0	0.00160528
Index-1A6-16S	S11	17	0.1	1	0.000420041
Index-2A6-16S	S11	17	0.01	1	0.000192028
Index-2A3-16S	S11	17	0.01	0	0.000224422
Index-4A12-16S	S11	17	0.0001	3	0.000217869
Index-4A3-16S	S11	17	0.0001	0	0.00529555
Index-4A9-16S	S11	17	0.0001	2	0.000232127
Index-1B12-16S	S11	18	0.1	3	0.000324163
Index-4B3-16S	S11	18	0.0001	0	0.000353131
Index-3B3-16S	S11	18	0.001	0	0.00014733
Index-3B9-16S	S11	18	0.001	2	0
Index-1C6-16S	S11	19	0.1	1	0
Index-3C12-16S	S11	19	0.001	3	0
Index-1C9-16S	S11	19	0.1	2	0.000992023
Index-4C3-16S	S11	19	0.0001	0	0
Index-1C12-16S	S11	19	0.1	3	0
Index-2C3-16S	S11	19	0.01	0	0
Index-2C12-16S	S11	19	0.01	3	0
Index-3C9-16S	S11	19	0.001	2	0.000616843
Index-2C6-16S	S11	19	0.01	1	0
Index-3C6-16S	S11	19	0.001	1	0.0013272
Index-4C12-16S	S11	19	0.0001	3	0
Index-2C9-16S	S11	19	0.01	2	0
Index-1C3-16S	S11	19	0.1	0	0.000175162
Index-4C9-16S	S11	19	0.0001	2	0.000186826
Index-4C6-16S	S11	19	0.0001	1	0.00126079
Index-3C3-16S	S11	19	0.001	0	0.00083961
Index-4B10-16S	S11	2	0.0001	3	0.000203827
Index-3B1-16S	S11	2	0.001	0	0.000150194
Index-2B1-16S	S11	2	0.01	0	0.000204547
Index-4B4-16S	S11	2	0.0001	1	0.000106933
Index-2B4-16S	S11	2	0.01	1	0.000212619
Index-3B10-16S	S11	2	0.001	3	0.000267083
Index-1D9-16S	S11	20	0.1	2	0.00019427
Index-4D12-16S	S11	20	0.0001	3	0.00198153
Index-4D6-16S	S11	20	0.0001	1	0.000304352
Index-2E3-16S	S11	21	0.01	0	2.78441e-05
Index-4E6-16S	S11	21	0.0001	1	0.000979947
Index-4E3-16S	S11	21	0.0001	0	0.000296673
Index-3E3-16S	S11	21	0.001	0	0.000343078
Index-4E12-16S	S11	21	0.0001	3	7.9117e-05
Index-1E3-16S	S11	21	0.1	0	0.000303657
Index-3E9-16S	S11	21	0.001	2	0.000522528
Index-3E6-16S	S11	21	0.001	1	0.000249367
Index-3F3-16S	S11	22	0.001	0	0.000186604
Index-2F6-16S	S11	22	0.01	1	8.00348e-05
Index-3F6-16S	S11	22	0.001	1	9.24405e-05
Index-4F12-16S	S11	22	0.0001	3	0.000180847
Index-3F9-16S	S11	22	0.001	2	0.000229016
Index-3G6-16S	S11	23	0.001	1	9.12885e-05
Index-4G6-16S	S11	23	0.0001	1	0.000145171
Index-4G3-16S	S11	23	0.0001	0	0.000153074
Index-3G9-16S	S11	23	0.001	2	0.00349418
Index-4G12-16S	S11	23	0.0001	3	0.00167916
Index-3G3-16S	S11	23	0.001	0	0.000301629
Index-1G6-16S	S11	23	0.1	1	8.15842e-05
Index-1G9-16S	S11	23	0.1	2	0.000264272
Index-1H12-16S	S11	24	0.1	3	0
Index-1H6-16S	S11	24	0.1	1	0.000163747
Index-2H12-16S	S11	24	0.01	3	0.000799377
Index-3H3-16S	S11	24	0.001	0	0.000164446
Index-2H3-16S	S11	24	0.01	0	0
Index-3H12-16S	S11	24	0.001	3	0.000380575
Index-3H6-16S	S11	24	0.001	1	0
Index-2H6-16S	S11	24	0.01	1	0.000242219
Index-3H9-16S	S11	24	0.001	2	0
Index-1H3-16S	S11	24	0.1	0	0
Index-2H9-16S	S11	24	0.01	2	4.12117e-05
Index-1H9-16S	S11	24	0.1	2	0.00135962
Index-4H6-16S	S11	24	0.0001	1	0.00117629
Index-4H3-16S	S11	24	0.0001	0	0
Index-1C1-16S	S11	3	0.1	0	0.00169879
Index-3C10-16S	S11	3	0.001	3	0
Index-4C4-16S	S11	3	0.0001	1	0
Index-1C10-16S	S11	3	0.1	3	0.000210292
Index-3C1-16S	S11	3	0.001	0	0.000111292
Index-4C1-16S	S11	3	0.0001	0	0.000167754
Index-4C10-16S	S11	3	0.0001	3	0
Index-1C7-16S	S11	3	0.1	2	0
Index-2C4-16S	S11	3	0.01	1	0
Index-1C4-16S	S11	3	0.1	1	0
Index-2C1-16S	S11	3	0.01	0	0.000554662
Index-2C10-16S	S11	3	0.01	3	0
Index-3C7-16S	S11	3	0.001	2	0.000226314
Index-3C4-16S	S11	3	0.001	1	0
Index-4C7-16S	S11	3	0.0001	2	0
Index-2C7-16S	S11	3	0.01	2	0
Index-2D10-16S	S11	4	0.01	3	0
Index-4D4-16S	S11	4	0.0001	1	0
Index-1D1-16S	S11	4	0.1	0	0
Index-1D10-16S	S11	4	0.1	3	0.000306052
Index-2D1-16S	S11	4	0.01	0	0.0020909
Index-3D10-16S	S11	4	0.001	3	0
Index-4D10-16S	S11	4	0.0001	3	0.000261911
Index-3D7-16S	S11	4	0.001	2	0
Index-1D7-16S	S11	4	0.1	2	0.000576905
Index-3D4-16S	S11	4	0.001	1	0.000867366
Index-1D4-16S	S11	4	0.1	1	0
Index-2D7-16S	S11	4	0.01	2	0.000183576
Index-2D4-16S	S11	4	0.01	1	0.000246259
Index-3E10-16S	S11	5	0.001	3	0.000164103
Index-2E1-16S	S11	5	0.01	0	0.000172907
Index-2E4-16S	S11	5	0.01	1	0.00169183
Index-4E1-16S	S11	5	0.0001	0	0.000958131
Index-3E1-16S	S11	5	0.001	0	0.000213615
Index-4E4-16S	S11	5	0.0001	1	0.000924297
Index-3E4-16S	S11	5	0.001	1	0.00032785
Index-4E10-16S	S11	5	0.0001	3	0.000245284
Index-3E7-16S	S11	5	0.001	2	0
Index-1F1-16S	S11	6	0.1	0	0.000143969
Index-1F10-16S	S11	6	0.1	3	8.83826e-05
Index-2F4-16S	S11	6	0.01	1	0.000427868
Index-4F1-16S	S11	6	0.0001	0	0
Index-4F10-16S	S11	6	0.0001	3	0
Index-4F7-16S	S11	6	0.0001	2	0
Index-2F1-16S	S11	6	0.01	0	8.78697e-05
Index-2F10-16S	S11	6	0.01	3	0
Index-3F4-16S	S11	6	0.001	1	0
Index-1F4-16S	S11	6	0.1	1	0
Index-3F7-16S	S11	6	0.001	2	0
Index-3F1-16S	S11	6	0.001	0	0.000111863
Index-3F10-16S	S11	6	0.001	3	0
Index-2F7-16S	S11	6	0.01	2	0.000372126
Index-1F7-16S	S11	6	0.1	2	0
Index-4F4-16S	S11	6	0.0001	1	0.00019433
Index-4G10-16S	S11	7	0.0001	3	0.000184037
Index-1G7-16S	S11	7	0.1	2	0.000271637
Index-2G10-16S	S11	7	0.01	3	8.51587e-05
Index-4G4-16S	S11	7	0.0001	1	0.00186173
Index-3G1-16S	S11	7	0.001	0	4.92158e-05
Index-3H7-16S	S11	8	0.001	2	5.02607e-05
Index-4H1-16S	S11	8	0.0001	0	0
Index-1H1-16S	S11	8	0.1	0	0
Index-1H10-16S	S11	8	0.1	3	0
Index-1H4-16S	S11	8	0.1	1	0.000229875
Index-3H1-16S	S11	8	0.001	0	0
Index-3H4-16S	S11	8	0.001	1	0
Index-2H4-16S	S11	8	0.01	1	0.00129732
Index-4H4-16S	S11	8	0.0001	1	0.000127815
Index-2H7-16S	S11	8	0.01	2	0
Index-1H7-16S	S11	8	0.1	2	0.000840958
Index-4H7-16S	S11	8	0.0001	2	0
Index-2H1-16S	S11	8	0.01	0	0.000202859
Index-2H10-16S	S11	8	0.01	3	0
Index-3H10-16S	S11	8	0.001	3	0.000394731
Index-4A5-16S	S11	9	0.0001	1	0.0002649
Index-2A2-16S	S11	9	0.01	0	0.00026643
Index-3A5-16S	S11	9	0.001	1	0.000447363
Index-2A8-16S	S11	9	0.01	2	0.000408427
Index-4A8-16S	S11	9	0.0001	2	0.000119308
Index-3A8-16S	S11	9	0.001	2	0.000629207
Index-4A2-16S	S11	9	0.0001	0	0.0225631
Index-1A1-16S	S12	1	0.1	0	0.0383064
Index-1A10-16S	S12	1	0.1	3	0.154239
Index-4A4-16S	S12	1	0.0001	1	0.149808
Index-4A10-16S	S12	1	0.0001	3	0.235152
Index-3A7-16S	S12	1	0.001	2	0.102787
Index-4A7-16S	S12	1	0.0001	2	0.0990287
Index-1A4-16S	S12	1	0.1	1	0.252592
Index-2A4-16S	S12	1	0.01	1	0.168624
Index-3A1-16S	S12	1	0.001	0	0.0254145
Index-1A7-16S	S12	1	0.1	2	0.0804719
Index-4A1-16S	S12	1	0.0001	0	0.138165
Index-2A1-16S	S12	1	0.01	0	0.266185
Index-2A10-16S	S12	1	0.01	3	0.379251
Index-3A4-16S	S12	1	0.001	1	0.173805
Index-2A7-16S	S12	1	0.01	2	0.226846
Index-3A10-16S	S12	1	0.001	3	0.14709
Index-3B2-16S	S12	10	0.001	0	0.0160551
Index-1B2-16S	S12	10	0.1	0	0.0212377
Index-1B5-16S	S12	10	0.1	1	0.184681
Index-4B2-16S	S12	10	0.0001	0	0.0159656
Index-1B8-16S	S12	10	0.1	2	0.211873
Index-4B11-16S	S12	10	0.0001	3	0.157128
Index-4B5-16S	S12	10	0.0001	1	0.118789
Index-2B2-16S	S12	10	0.01	0	0.149662
Index-4B8-16S	S12	10	0.0001	2	0.00876865
Index-1B11-16S	S12	10	0.1	3	0.203733
Index-2B5-16S	S12	10	0.01	1	0.216217
Index-2B8-16S	S12	10	0.01	2	0.268174
Index-3B11-16S	S12	10	0.001	3	0.145672
Index-2B11-16S	S12	10	0.01	3	0.20326
Index-3B8-16S	S12	10	0.001	2	0.323154
Index-3B5-16S	S12	10	0.001	1	0.106942
Index-4C2-16S	S12	11	0.0001	0	0.0353682
Index-1C8-16S	S12	11	0.1	2	0.0469892
Index-1C11-16S	S12	11	0.1	3	0.0942326
Index-2C2-16S	S12	11	0.01	0	0.18571
Index-2C11-16S	S12	11	0.01	3	0.220448
Index-3C8-16S	S12	11	0.001	2	0.00899801
Index-1C5-16S	S12	11	0.1	1	0.152968
Index-4C5-16S	S12	11	0.0001	1	0.254808
Index-3C11-16S	S12	11	0.001	3	0.107546
Index-4C8-16S	S12	11	0.0001	2	0.0242775
Index-1C2-16S	S12	11	0.1	0	0.358572
Index-3C5-16S	S12	11	0.001	1	0.100522
Index-3C2-16S	S12	11	0.001	0	0.159482
Index-4C11-16S	S12	11	0.0001	3	0.221935
Index-2C8-16S	S12	11	0.01	2	0.214291
Index-2C5-16S	S12	11	0.01	1	0.0121259
Index-1D11-16S	S12	12	0.1	3	0.190818
Index-2D11-16S	S12	12	0.01	3	0.110443
Index-4D11-16S	S12	12	0.0001	3	0.0721798
Index-2D2-16S	S12	12	0.01	0	0.0846025
Index-4D2-16S	S12	12	0.0001	0	0.0139921
Index-1D8-16S	S12	12	0.1	2	0.148708
Index-3D11-16S	S12	12	0.001	3	0.112032
Index-3D8-16S	S12	12	0.001	2	0.141703
Index-3D2-16S	S12	12	0.001	0	0.148658
Index-4D5-16S	S12	12	0.0001	1	0.0873946
Index-4D8-16S	S12	12	0.0001	2	0.0139261
Index-1D5-16S	S12	12	0.1	1	0.203925
Index-2D5-16S	S12	12	0.01	1	0.203613
Index-3D5-16S	S12	12	0.001	1	0.123735
Index-2D8-16S	S12	12	0.01	2	0.0181454
Index-1D2-16S	S12	12	0.1	0	0.00570172
Index-3E2-16S	S12	13	0.001	0	0.0699287
Index-2E5-16S	S12	13	0.01	1	0.0203086
Index-2E11-16S	S12	13	0.01	3	0.00178083
Index-4E5-16S	S12	13	0.0001	1	0.00383123
Index-2E2-16S	S12	13	0.01	0	0.00791454
Index-2E8-16S	S12	13	0.01	2	0.00101692
Index-1E8-16S	S12	13	0.1	2	0.00156171
Index-1E2-16S	S12	13	0.1	0	0.00447927
Index-4E11-16S	S12	13	0.0001	3	0.00240476
Index-1E5-16S	S12	13	0.1	1	0.00835638
Index-3E5-16S	S12	13	0.001	1	0.0032531
Index-4E2-16S	S12	13	0.0001	0	0.00569227
Index-3E8-16S	S12	13	0.001	2	0.00325412
Index-3F11-16S	S12	14	0.001	3	0.00310331
Index-2F2-16S	S12	14	0.01	0	0.00983854
Index-2F11-16S	S12	14	0.01	3	0.00273445
Index-4F8-16S	S12	14	0.0001	2	0.00352592
Index-4F11-16S	S12	14	0.0001	3	0.00244373
Index-3F2-16S	S12	14	0.001	0	0.00367578
Index-3F8-16S	S12	14	0.001	2	0.00245365
Index-4F5-16S	S12	14	0.0001	1	0.00127771
Index-1F5-16S	S12	14	0.1	1	0.00141104
Index-2F5-16S	S12	14	0.01	1	0.00210549
Index-1F8-16S	S12	14	0.1	2	0.00169712
Index-1F2-16S	S12	14	0.1	0	0.00309888
Index-2F8-16S	S12	14	0.01	2	0.00196257
Index-4F2-16S	S12	14	0.0001	0	0.201716
Index-4G8-16S	S12	15	0.0001	2	0.16725
Index-2G11-16S	S12	15	0.01	3	0.166947
Index-3G2-16S	S12	15	0.001	0	0.0279756
Index-1G2-16S	S12	15	0.1	0	0.40983
Index-3G5-16S	S12	15	0.001	1	0.146394
Index-2G5-16S	S12	15	0.01	1	0.107879
Index-2G2-16S	S12	15	0.01	0	0.197896
Index-4G11-16S	S12	15	0.0001	3	0.156634
Index-2G8-16S	S12	15	0.01	2	0.173019
Index-4G5-16S	S12	15	0.0001	1	0.0590249
Index-1G11-16S	S12	15	0.1	3	0.216248
Index-3G8-16S	S12	15	0.001	2	0.210808
Index-3G11-16S	S12	15	0.001	3	0.103722
Index-4G2-16S	S12	15	0.0001	0	0.0552661
Index-1G8-16S	S12	15	0.1	2	0.0603987
Index-1G5-16S	S12	15	0.1	1	0.0890984
Index-2H2-16S	S12	16	0.01	0	0.185016
Index-4H2-16S	S12	16	0.0001	0	0.12311
Index-1H11-16S	S12	16	0.1	3	0.126805
Index-3H2-16S	S12	16	0.001	0	0.0327989
Index-1H5-16S	S12	16	0.1	1	0.162979
Index-2H11-16S	S12	16	0.01	3	0.150497
Index-2H5-16S	S12	16	0.01	1	0.167007
Index-4H5-16S	S12	16	0.0001	1	0.0350648
Index-1H2-16S	S12	16	0.1	0	0.207568
Index-3H5-16S	S12	16	0.001	1	0.0517471
Index-1H8-16S	S12	16	0.1	2	0.1774
Index-2H8-16S	S12	16	0.01	2	0.155787
Index-3H11-16S	S12	16	0.001	3	0.0985742
Index-3A3-16S	S12	17	0.001	0	0.00457504
Index-1A6-16S	S12	17	0.1	1	0.166133
Index-2A6-16S	S12	17	0.01	1	0.0439649
Index-2A3-16S	S12	17	0.01	0	0.00684938
Index-1A9-16S	S12	17	0.1	2	0.0700398
Index-2A9-16S	S12	17	0.01	2	0.1273
Index-2A12-16S	S12	17	0.01	3	0.100418
Index-4A12-16S	S12	17	0.0001	3	0.172936
Index-3A12-16S	S12	17	0.001	3	0.0815484
Index-4A3-16S	S12	17	0.0001	0	0.183726
Index-3A6-16S	S12	17	0.001	1	0.0126972
Index-1A12-16S	S12	17	0.1	3	0.0848269
Index-4A6-16S	S12	17	0.0001	1	0.00675297
Index-1A3-16S	S12	17	0.1	0	0.0777429
Index-3A9-16S	S12	17	0.001	2	0.0896393
Index-4A9-16S	S12	17	0.0001	2	0.0388913
Index-1B6-16S	S12	18	0.1	1	0.0672589
Index-1B12-16S	S12	18	0.1	3	0.265867
Index-4B3-16S	S12	18	0.0001	0	0.543562
Index-3B6-16S	S12	18	0.001	1	0.361641
Index-3B3-16S	S12	18	0.001	0	0.151098
Index-2B9-16S	S12	18	0.01	2	0.0226168
Index-1B9-16S	S12	18	0.1	2	0.581378
Index-3B12-16S	S12	18	0.001	3	0.349778
Index-2B6-16S	S12	18	0.01	1	0.071501
Index-1B3-16S	S12	18	0.1	0	0.42227
Index-3B9-16S	S12	18	0.001	2	0.217992
Index-4B9-16S	S12	18	0.0001	2	0.264821
Index-2B12-16S	S12	18	0.01	3	0.309535
Index-4B6-16S	S12	18	0.0001	1	0.168026
Index-2B3-16S	S12	18	0.01	0	0.001635
Index-1C6-16S	S12	19	0.1	1	0.0242911
Index-3C12-16S	S12	19	0.001	3	0.00743929
Index-1C9-16S	S12	19	0.1	2	0.0117803
Index-4C3-16S	S12	19	0.0001	0	0.0152246
Index-1C12-16S	S12	19	0.1	3	0.00197818
Index-2C3-16S	S12	19	0.01	0	0.055988
Index-2C12-16S	S12	19	0.01	3	0.00537044
Index-3C9-16S	S12	19	0.001	2	0.00996202
Index-2C6-16S	S12	19	0.01	1	0.00819438
Index-3C6-16S	S12	19	0.001	1	0.00567378
Index-4C12-16S	S12	19	0.0001	3	0.0506917
Index-2C9-16S	S12	19	0.01	2	0.00372954
Index-1C3-16S	S12	19	0.1	0	0.0096514
Index-4C9-16S	S12	19	0.0001	2	0.00337221
Index-4C6-16S	S12	19	0.0001	1	0.014373
Index-3C3-16S	S12	19	0.001	0	0.0806827
Index-4B1-16S	S12	2	0.0001	0	0.126823
Index-4B10-16S	S12	2	0.0001	3	0.0122091
Index-1B1-16S	S12	2	0.1	0	0.131091
Index-3B1-16S	S12	2	0.001	0	0.114861
Index-2B1-16S	S12	2	0.01	0	0.0206762
Index-1B10-16S	S12	2	0.1	3	0.105516
Index-4B4-16S	S12	2	0.0001	1	0.122919
Index-2B4-16S	S12	2	0.01	1	0.122396
Index-3B7-16S	S12	2	0.001	2	0.18678
Index-3B4-16S	S12	2	0.001	1	0.0413407
Index-1B4-16S	S12	2	0.1	1	0.0368095
Index-1B7-16S	S12	2	0.1	2	0.247451
Index-2B10-16S	S12	2	0.01	3	0.167852
Index-3B10-16S	S12	2	0.001	3	0.290079
Index-2D12-16S	S12	20	0.01	3	0.28579
Index-3D12-16S	S12	20	0.001	3	0.0175073
Index-1D9-16S	S12	20	0.1	2	0.035547
Index-1D12-16S	S12	20	0.1	3	0.236509
Index-4D12-16S	S12	20	0.0001	3	0.138459
Index-4D3-16S	S12	20	0.0001	0	0.156734
Index-4D6-16S	S12	20	0.0001	1	0.255979
Index-3D6-16S	S12	20	0.001	1	0.0712856
Index-1D6-16S	S12	20	0.1	1	0.0950314
Index-2D3-16S	S12	20	0.01	0	0.0417607
Index-1D3-16S	S12	20	0.1	0	0.165403
Index-3D3-16S	S12	20	0.001	0	0.157085
Index-3D9-16S	S12	20	0.001	2	0.25814
Index-2D9-16S	S12	20	0.01	2	0.0322749
Index-1E12-16S	S12	21	0.1	3	0.0601977
Index-2E3-16S	S12	21	0.01	0	0.100268
Index-2E12-16S	S12	21	0.01	3	0.106926
Index-3E12-16S	S12	21	0.001	3	0.10065
Index-4E6-16S	S12	21	0.0001	1	0.0668732
Index-4E3-16S	S12	21	0.0001	0	0.0537609
Index-3E3-16S	S12	21	0.001	0	0.0674664
Index-4E12-16S	S12	21	0.0001	3	0.0121761
Index-1E3-16S	S12	21	0.1	0	0.126553
Index-2E9-16S	S12	21	0.01	2	0.0993348
Index-4E9-16S	S12	21	0.0001	2	0.00810268
Index-1E9-16S	S12	21	0.1	2	0.0126975
Index-1E6-16S	S12	21	0.1	1	0.0777438
Index-3E9-16S	S12	21	0.001	2	0.00546431
Index-2E6-16S	S12	21	0.01	1	0.0992803
Index-3E6-16S	S12	21	0.001	1	0.0192291
Index-1F12-16S	S12	22	0.1	3	0.104078
Index-3F3-16S	S12	22	0.001	0	0.201778
Index-3F12-16S	S12	22	0.001	3	0.21248
Index-4F9-16S	S12	22	0.0001	2	0.173107
Index-2F6-16S	S12	22	0.01	1	0.173506
Index-2F12-16S	S12	22	0.01	3	0.22042
Index-3F6-16S	S12	22	0.001	1	0.214128
Index-4F6-16S	S12	22	0.0001	1	0.171475
Index-4F3-16S	S12	22	0.0001	0	0.0260526
Index-1F3-16S	S12	22	0.1	0	0.250371
Index-4F12-16S	S12	22	0.0001	3	0.0102506
Index-1F6-16S	S12	22	0.1	1	0.118946
Index-2F9-16S	S12	22	0.01	2	0.125761
Index-3F9-16S	S12	22	0.001	2	0.0166787
Index-1F9-16S	S12	22	0.1	2	0.170986
Index-2G12-16S	S12	23	0.01	3	0.227192
Index-3G6-16S	S12	23	0.001	1	0.177091
Index-2G9-16S	S12	23	0.01	2	0.248491
Index-2G6-16S	S12	23	0.01	1	0.166829
Index-2G3-16S	S12	23	0.01	0	0.0506292
Index-1G3-16S	S12	23	0.1	0	0.142644
Index-3G12-16S	S12	23	0.001	3	0.0932284
Index-4G6-16S	S12	23	0.0001	1	0.0779204
Index-4G3-16S	S12	23	0.0001	0	0.0887062
Index-3G9-16S	S12	23	0.001	2	0.144609
Index-4G9-16S	S12	23	0.0001	2	0.139515
Index-4G12-16S	S12	23	0.0001	3	0.11877
Index-3G3-16S	S12	23	0.001	0	0.0175774
Index-1G12-16S	S12	23	0.1	3	0.0355319
Index-1G6-16S	S12	23	0.1	1	0.0158885
Index-1G9-16S	S12	23	0.1	2	0.0116115
Index-1H12-16S	S12	24	0.1	3	0.000722595
Index-1H6-16S	S12	24	0.1	1	0.0163338
Index-2H12-16S	S12	24	0.01	3	0.00440456
Index-3H3-16S	S12	24	0.001	0	0.00437427
Index-2H3-16S	S12	24	0.01	0	0.00621245
Index-3H12-16S	S12	24	0.001	3	0.00289237
Index-3H6-16S	S12	24	0.001	1	0.00497463
Index-2H6-16S	S12	24	0.01	1	0.00322152
Index-3H9-16S	S12	24	0.001	2	0.00307998
Index-1H3-16S	S12	24	0.1	0	0.0256712
Index-2H9-16S	S12	24	0.01	2	0.0798683
Index-1H9-16S	S12	24	0.1	2	0.154351
Index-4H6-16S	S12	24	0.0001	1	0.0040974
Index-4H3-16S	S12	24	0.0001	0	0.17042
Index-1C1-16S	S12	3	0.1	0	0.274032
Index-3C10-16S	S12	3	0.001	3	0.142318
Index-4C4-16S	S12	3	0.0001	1	0.0072925
Index-1C10-16S	S12	3	0.1	3	0.229544
Index-3C1-16S	S12	3	0.001	0	0.143789
Index-4C1-16S	S12	3	0.0001	0	0.174506
Index-4C10-16S	S12	3	0.0001	3	0.0101436
Index-1C7-16S	S12	3	0.1	2	0.238791
Index-2C4-16S	S12	3	0.01	1	0.024383
Index-1C4-16S	S12	3	0.1	1	0.476935
Index-2C1-16S	S12	3	0.01	0	0.277165
Index-2C10-16S	S12	3	0.01	3	0.173667
Index-3C7-16S	S12	3	0.001	2	0.331527
Index-3C4-16S	S12	3	0.001	1	0.128814
Index-4C7-16S	S12	3	0.0001	2	0.251692
Index-2C7-16S	S12	3	0.01	2	0.0402016
Index-2D10-16S	S12	4	0.01	3	0.00352593
Index-4D4-16S	S12	4	0.0001	1	0.00476013
Index-1D1-16S	S12	4	0.1	0	0.00415214
Index-1D10-16S	S12	4	0.1	3	0.00581499
Index-2D1-16S	S12	4	0.01	0	0.0225948
Index-3D10-16S	S12	4	0.001	3	0.0127685
Index-4D10-16S	S12	4	0.0001	3	0.00845974
Index-3D7-16S	S12	4	0.001	2	0.00246732
Index-1D7-16S	S12	4	0.1	2	0.0118746
Index-3D4-16S	S12	4	0.001	1	0.00453199
Index-1D4-16S	S12	4	0.1	1	0.0393981
Index-2D7-16S	S12	4	0.01	2	0.00854546
Index-2D4-16S	S12	4	0.01	1	0.00658353
Index-1E1-16S	S12	5	0.1	0	0.0244482
Index-2E10-16S	S12	5	0.01	3	0.0100597
Index-3E10-16S	S12	5	0.001	3	0.0133749
Index-1E10-16S	S12	5	0.1	3	0.00514461
Index-2E1-16S	S12	5	0.01	0	0.0034495
Index-2E4-16S	S12	5	0.01	1	0.00508175
Index-2E7-16S	S12	5	0.01	2	0.00247549
Index-4E7-16S	S12	5	0.0001	2	0.00574013
Index-4E1-16S	S12	5	0.0001	0	0.0216633
Index-3E1-16S	S12	5	0.001	0	0.00243521
Index-4E4-16S	S12	5	0.0001	1	0.0074637
Index-3E4-16S	S12	5	0.001	1	0.00181148
Index-1E7-16S	S12	5	0.1	2	0.010901
Index-4E10-16S	S12	5	0.0001	3	0.000770787
Index-1E4-16S	S12	5	0.1	1	0.00512644
Index-3E7-16S	S12	5	0.001	2	0.00490432
Index-1F1-16S	S12	6	0.1	0	0.00205155
Index-1F10-16S	S12	6	0.1	3	0.00226701
Index-2F4-16S	S12	6	0.01	1	0.00528417
Index-4F1-16S	S12	6	0.0001	0	0.00809298
Index-4F10-16S	S12	6	0.0001	3	0.00234245
Index-4F7-16S	S12	6	0.0001	2	0.00774665
Index-2F1-16S	S12	6	0.01	0	0.0121875
Index-2F10-16S	S12	6	0.01	3	0.00467623
Index-3F4-16S	S12	6	0.001	1	0.000395992
Index-1F4-16S	S12	6	0.1	1	0.00195669
Index-3F7-16S	S12	6	0.001	2	0.00352352
Index-3F1-16S	S12	6	0.001	0	0.00292242
Index-3F10-16S	S12	6	0.001	3	0.00256612
Index-2F7-16S	S12	6	0.01	2	0.00399809
Index-4F4-16S	S12	6	0.0001	1	0.152178
Index-3G7-16S	S12	7	0.001	2	0.17422
Index-3G4-16S	S12	7	0.001	1	0.0219186
Index-1G1-16S	S12	7	0.1	0	0.0958313
Index-4G7-16S	S12	7	0.0001	2	0.16606
Index-4G10-16S	S12	7	0.0001	3	0.109911
Index-2G7-16S	S12	7	0.01	2	0.141562
Index-2G4-16S	S12	7	0.01	1	0.121592
Index-1G4-16S	S12	7	0.1	1	0.0573459
Index-1G7-16S	S12	7	0.1	2	0.0958354
Index-2G1-16S	S12	7	0.01	0	0.135608
Index-2G10-16S	S12	7	0.01	3	0.115526
Index-4G4-16S	S12	7	0.0001	1	0.0843968
Index-4G1-16S	S12	7	0.0001	0	0.0941552
Index-3G10-16S	S12	7	0.001	3	0.142881
Index-3G1-16S	S12	7	0.001	0	0.154151
Index-3H7-16S	S12	8	0.001	2	0.125242
Index-4H1-16S	S12	8	0.0001	0	0.0301438
Index-1H1-16S	S12	8	0.1	0	0.0309125
Index-1H10-16S	S12	8	0.1	3	0.0644511
Index-1H4-16S	S12	8	0.1	1	0.203313
Index-3H1-16S	S12	8	0.001	0	0.165183
Index-3H4-16S	S12	8	0.001	1	0.085111
Index-2H4-16S	S12	8	0.01	1	0.00593821
Index-4H4-16S	S12	8	0.0001	1	0.144131
Index-2H7-16S	S12	8	0.01	2	0.0976535
Index-1H7-16S	S12	8	0.1	2	0.116413
Index-4H7-16S	S12	8	0.0001	2	0.0945605
Index-2H1-16S	S12	8	0.01	0	0.304299
Index-2H10-16S	S12	8	0.01	3	0.218973
Index-3H10-16S	S12	8	0.001	3	0.00224996
Index-4A5-16S	S12	9	0.0001	1	0.000712958
Index-1A2-16S	S12	9	0.1	0	0.0021863
Index-1A5-16S	S12	9	0.1	1	0.00188975
Index-3A2-16S	S12	9	0.001	0	0.0013841
Index-2A2-16S	S12	9	0.01	0	0.0314053
Index-2A11-16S	S12	9	0.01	3	0.000909885
Index-2A5-16S	S12	9	0.01	1	0.00200608
Index-4A11-16S	S12	9	0.0001	3	0.00344433
Index-1A8-16S	S12	9	0.1	2	0.00126554
Index-3A5-16S	S12	9	0.001	1	0.00215146
Index-1A11-16S	S12	9	0.1	3	0.00350219
Index-3A11-16S	S12	9	0.001	3	0.00424995
Index-2A8-16S	S12	9	0.01	2	0.00232803
Index-4A8-16S	S12	9	0.0001	2	0.00147346
Index-3A8-16S	S12	9	0.001	2	0.00194268
Index-4A2-16S	S12	9	0.0001	0	0.055745
Index-1A1-16S	S13	1	0.1	0	0.00500645
Index-1A10-16S	S13	1	0.1	3	0.215117
Index-4A4-16S	S13	1	0.0001	1	0.275787
Index-4A10-16S	S13	1	0.0001	3	0.118508
Index-3A7-16S	S13	1	0.001	2	0.237124
Index-4A7-16S	S13	1	0.0001	2	0.00621921
Index-1A4-16S	S13	1	0.1	1	0.0189042
Index-2A4-16S	S13	1	0.01	1	0.0445961
Index-3A1-16S	S13	1	0.001	0	0.00439559
Index-1A7-16S	S13	1	0.1	2	0.158823
Index-4A1-16S	S13	1	0.0001	0	0.0460393
Index-2A1-16S	S13	1	0.01	0	0.020446
Index-2A10-16S	S13	1	0.01	3	0.0553263
Index-3A4-16S	S13	1	0.001	1	0.0223611
Index-2A7-16S	S13	1	0.01	2	0.0543556
Index-3A10-16S	S13	1	0.001	3	0.0465494
Index-3B2-16S	S13	10	0.001	0	0.0183073
Index-1B2-16S	S13	10	0.1	0	0.0114005
Index-1B5-16S	S13	10	0.1	1	0.0772795
Index-4B2-16S	S13	10	0.0001	0	0.0107398
Index-1B8-16S	S13	10	0.1	2	0.0848895
Index-4B11-16S	S13	10	0.0001	3	0.104405
Index-4B5-16S	S13	10	0.0001	1	0.0301197
Index-2B2-16S	S13	10	0.01	0	0.133766
Index-4B8-16S	S13	10	0.0001	2	0.00704828
Index-1B11-16S	S13	10	0.1	3	0.0138487
Index-2B5-16S	S13	10	0.01	1	0.00675598
Index-2B8-16S	S13	10	0.01	2	0.0413368
Index-3B11-16S	S13	10	0.001	3	0.00748133
Index-2B11-16S	S13	10	0.01	3	0.0457688
Index-3B8-16S	S13	10	0.001	2	0.0291916
Index-3B5-16S	S13	10	0.001	1	0.00119054
Index-4C2-16S	S13	11	0.0001	0	0.000418948
Index-1C8-16S	S13	11	0.1	2	0.00164522
Index-1C11-16S	S13	11	0.1	3	0.000555617
Index-2C2-16S	S13	11	0.01	0	0.000371147
Index-2C11-16S	S13	11	0.01	3	0.000360468
Index-3C8-16S	S13	11	0.001	2	0.0017976
Index-1C5-16S	S13	11	0.1	1	0.00170276
Index-4C5-16S	S13	11	0.0001	1	0.000565335
Index-3C11-16S	S13	11	0.001	3	0.00048749
Index-4C8-16S	S13	11	0.0001	2	0.000414331
Index-1C2-16S	S13	11	0.1	0	0.000688164
Index-3C5-16S	S13	11	0.001	1	0.00139203
Index-3C2-16S	S13	11	0.001	0	0.000388987
Index-4C11-16S	S13	11	0.0001	3	0.000235913
Index-2C8-16S	S13	11	0.01	2	0.000431277
Index-2C5-16S	S13	11	0.01	1	0.00387185
Index-1D11-16S	S13	12	0.1	3	0.00439591
Index-2D11-16S	S13	12	0.01	3	0.0475005
Index-4D11-16S	S13	12	0.0001	3	0.013926
Index-2D2-16S	S13	12	0.01	0	0.041234
Index-4D2-16S	S13	12	0.0001	0	0.00551735
Index-1D8-16S	S13	12	0.1	2	0.0109757
Index-3D11-16S	S13	12	0.001	3	0.0129238
Index-3D8-16S	S13	12	0.001	2	0.0104162
Index-3D2-16S	S13	12	0.001	0	0.0585563
Index-4D5-16S	S13	12	0.0001	1	0.0660016
Index-4D8-16S	S13	12	0.0001	2	0.00968049
Index-1D5-16S	S13	12	0.1	1	0.0104596
Index-2D5-16S	S13	12	0.01	1	0.0164758
Index-3D5-16S	S13	12	0.001	1	0.00595352
Index-2D8-16S	S13	12	0.01	2	0.0132733
Index-1D2-16S	S13	12	0.1	0	0.0640892
Index-3E2-16S	S13	13	0.001	0	0.0329417
Index-2E5-16S	S13	13	0.01	1	0.0271226
Index-2E11-16S	S13	13	0.01	3	0.207493
Index-4E5-16S	S13	13	0.0001	1	0.0354794
Index-2E2-16S	S13	13	0.01	0	0.0172797
Index-2E8-16S	S13	13	0.01	2	0.0105529
Index-1E8-16S	S13	13	0.1	2	0.021805
Index-1E2-16S	S13	13	0.1	0	0.213524
Index-4E11-16S	S13	13	0.0001	3	0.0172417
Index-1E5-16S	S13	13	0.1	1	0.0623129
Index-3E5-16S	S13	13	0.001	1	0.126725
Index-4E2-16S	S13	13	0.0001	0	0.0620297
Index-3E8-16S	S13	13	0.001	2	0.000397793
Index-3F11-16S	S13	14	0.001	3	0.000292765
Index-2F2-16S	S13	14	0.01	0	0.000316934
Index-2F11-16S	S13	14	0.01	3	0.000343956
Index-4F8-16S	S13	14	0.0001	2	0.000609829
Index-4F11-16S	S13	14	0.0001	3	0.000485349
Index-3F2-16S	S13	14	0.001	0	0.000504395
Index-3F8-16S	S13	14	0.001	2	0.000231477
Index-4F5-16S	S13	14	0.0001	1	0.000551035
Index-1F5-16S	S13	14	0.1	1	0.000532469
Index-2F5-16S	S13	14	0.01	1	0.000297947
Index-1F8-16S	S13	14	0.1	2	0.000274467
Index-1F2-16S	S13	14	0.1	0	0.000377222
Index-2F8-16S	S13	14	0.01	2	0.000814651
Index-4F2-16S	S13	14	0.0001	0	0.0694258
Index-4G8-16S	S13	15	0.0001	2	0.00579301
Index-2G11-16S	S13	15	0.01	3	0.0224614
Index-3G2-16S	S13	15	0.001	0	0.0507358
Index-1G2-16S	S13	15	0.1	0	0.0217075
Index-3G5-16S	S13	15	0.001	1	0.0093849
Index-2G5-16S	S13	15	0.01	1	0.0071927
Index-2G2-16S	S13	15	0.01	0	0.0662059
Index-4G11-16S	S13	15	0.0001	3	0.00327219
Index-2G8-16S	S13	15	0.01	2	0.0431774
Index-4G5-16S	S13	15	0.0001	1	0.0042949
Index-1G11-16S	S13	15	0.1	3	0.0199863
Index-3G8-16S	S13	15	0.001	2	0.0163695
Index-3G11-16S	S13	15	0.001	3	0.0371662
Index-4G2-16S	S13	15	0.0001	0	0.00502758
Index-1G8-16S	S13	15	0.1	2	0.0080194
Index-1G5-16S	S13	15	0.1	1	0.000749536
Index-2H2-16S	S13	16	0.01	0	0.00152885
Index-4H2-16S	S13	16	0.0001	0	0.1632
Index-1H11-16S	S13	16	0.1	3	0.000535645
Index-3H2-16S	S13	16	0.001	0	0.00144398
Index-1H5-16S	S13	16	0.1	1	0.000777189
Index-2H11-16S	S13	16	0.01	3	0.000714916
Index-2H5-16S	S13	16	0.01	1	0.249763
Index-4H5-16S	S13	16	0.0001	1	0.000478266
Index-1H2-16S	S13	16	0.1	0	0.000567249
Index-3H5-16S	S13	16	0.001	1	0.000938808
Index-1H8-16S	S13	16	0.1	2	0.000193106
Index-2H8-16S	S13	16	0.01	2	0.000836145
Index-3H11-16S	S13	16	0.001	3	0.055524
Index-3A3-16S	S13	17	0.001	0	0.00604251
Index-1A6-16S	S13	17	0.1	1	0.0148071
Index-2A6-16S	S13	17	0.01	1	0.0218912
Index-2A3-16S	S13	17	0.01	0	0.00317546
Index-1A9-16S	S13	17	0.1	2	0.00694465
Index-2A9-16S	S13	17	0.01	2	0.0134588
Index-2A12-16S	S13	17	0.01	3	0.138138
Index-4A12-16S	S13	17	0.0001	3	0.0627921
Index-3A12-16S	S13	17	0.001	3	0.136916
Index-4A3-16S	S13	17	0.0001	0	0.0677165
Index-3A6-16S	S13	17	0.001	1	0.00916248
Index-1A12-16S	S13	17	0.1	3	0.163189
Index-4A6-16S	S13	17	0.0001	1	0.0348752
Index-1A3-16S	S13	17	0.1	0	0.0631382
Index-3A9-16S	S13	17	0.001	2	0.179831
Index-4A9-16S	S13	17	0.0001	2	0.00574578
Index-1B6-16S	S13	18	0.1	1	0.00632437
Index-1B12-16S	S13	18	0.1	3	0.0694544
Index-4B3-16S	S13	18	0.0001	0	0.0292023
Index-3B6-16S	S13	18	0.001	1	0.0472196
Index-3B3-16S	S13	18	0.001	0	0.000714215
Index-2B9-16S	S13	18	0.01	2	0.00447835
Index-1B9-16S	S13	18	0.1	2	0.0167287
Index-3B12-16S	S13	18	0.001	3	0.00983247
Index-2B6-16S	S13	18	0.01	1	0.0791236
Index-1B3-16S	S13	18	0.1	0	0.0282568
Index-3B9-16S	S13	18	0.001	2	0.0571806
Index-4B9-16S	S13	18	0.0001	2	0.00735483
Index-2B12-16S	S13	18	0.01	3	0.0665625
Index-4B6-16S	S13	18	0.0001	1	0.0374989
Index-2B3-16S	S13	18	0.01	0	0.000925473
Index-1C6-16S	S13	19	0.1	1	0.000439989
Index-3C12-16S	S13	19	0.001	3	0.000168437
Index-1C9-16S	S13	19	0.1	2	0.00195597
Index-4C3-16S	S13	19	0.0001	0	0.000604749
Index-1C12-16S	S13	19	0.1	3	0.000361155
Index-2C12-16S	S13	19	0.01	3	0.000648506
Index-3C9-16S	S13	19	0.001	2	0.000442265
Index-2C6-16S	S13	19	0.01	1	0.000475789
Index-4C12-16S	S13	19	0.0001	3	0.000748524
Index-2C9-16S	S13	19	0.01	2	0.000662293
Index-1C3-16S	S13	19	0.1	0	0.000816319
Index-4C9-16S	S13	19	0.0001	2	0.0010716
Index-4C6-16S	S13	19	0.0001	1	0.00298308
Index-3C3-16S	S13	19	0.001	0	0.200542
Index-4B1-16S	S13	2	0.0001	0	0.240493
Index-4B10-16S	S13	2	0.0001	3	0.013627
Index-1B1-16S	S13	2	0.1	0	0.0342698
Index-3B1-16S	S13	2	0.001	0	0.0444745
Index-2B1-16S	S13	2	0.01	0	0.00224205
Index-1B10-16S	S13	2	0.1	3	0.206859
Index-4B4-16S	S13	2	0.0001	1	0.00674687
Index-2B4-16S	S13	2	0.01	1	0.0364936
Index-3B7-16S	S13	2	0.001	2	0.0273316
Index-3B4-16S	S13	2	0.001	1	0.00217047
Index-1B4-16S	S13	2	0.1	1	0.00218173
Index-1B7-16S	S13	2	0.1	2	0.00583353
Index-2B10-16S	S13	2	0.01	3	0.0203513
Index-3B10-16S	S13	2	0.001	3	0.0023463
Index-2D12-16S	S13	20	0.01	3	0.0108194
Index-3D12-16S	S13	20	0.001	3	0.00268091
Index-1D9-16S	S13	20	0.1	2	0.00790557
Index-1D12-16S	S13	20	0.1	3	0.0393836
Index-4D12-16S	S13	20	0.0001	3	0.0369343
Index-4D3-16S	S13	20	0.0001	0	0.0708505
Index-4D6-16S	S13	20	0.0001	1	0.0159293
Index-3D6-16S	S13	20	0.001	1	0.00820685
Index-1D6-16S	S13	20	0.1	1	0.00513445
Index-2D3-16S	S13	20	0.01	0	0.00926985
Index-1D3-16S	S13	20	0.1	0	0.0150864
Index-3D3-16S	S13	20	0.001	0	0.0146619
Index-3D9-16S	S13	20	0.001	2	0.00732832
Index-2D9-16S	S13	20	0.01	2	0.0269514
Index-1E12-16S	S13	21	0.1	3	0.0536371
Index-2E3-16S	S13	21	0.01	0	0.0315905
Index-2E12-16S	S13	21	0.01	3	0.0758914
Index-3E12-16S	S13	21	0.001	3	0.330809
Index-4E6-16S	S13	21	0.0001	1	0.311487
Index-4E3-16S	S13	21	0.0001	0	0.0629353
Index-3E3-16S	S13	21	0.001	0	0.191619
Index-4E12-16S	S13	21	0.0001	3	0.041211
Index-1E3-16S	S13	21	0.1	0	0.0189058
Index-2E9-16S	S13	21	0.01	2	0.351796
Index-4E9-16S	S13	21	0.0001	2	0.00389151
Index-1E9-16S	S13	21	0.1	2	0.00636844
Index-1E6-16S	S13	21	0.1	1	0.0471356
Index-3E9-16S	S13	21	0.001	2	0.032143
Index-2E6-16S	S13	21	0.01	1	0.0831239
Index-3E6-16S	S13	21	0.001	1	0.000453518
Index-1F12-16S	S13	22	0.1	3	0.000566174
Index-3F3-16S	S13	22	0.001	0	0.00031283
Index-3F12-16S	S13	22	0.001	3	0.000362155
Index-4F9-16S	S13	22	0.0001	2	0.000200687
Index-2F6-16S	S13	22	0.01	1	0.000402173
Index-2F12-16S	S13	22	0.01	3	0.000545143
Index-3F6-16S	S13	22	0.001	1	0.000400809
Index-4F6-16S	S13	22	0.0001	1	0.00113744
Index-4F3-16S	S13	22	0.0001	0	0.00031376
Index-1F3-16S	S13	22	0.1	0	0.000430808
Index-4F12-16S	S13	22	0.0001	3	0.00029755
Index-1F6-16S	S13	22	0.1	1	0.000406814
Index-2F9-16S	S13	22	0.01	2	0.000226911
Index-3F9-16S	S13	22	0.001	2	0.000267823
Index-1F9-16S	S13	22	0.1	2	0.000362999
Index-2G12-16S	S13	23	0.01	3	0.000554175
Index-3G6-16S	S13	23	0.001	1	0.00031522
Index-2G9-16S	S13	23	0.01	2	0.000423343
Index-2G6-16S	S13	23	0.01	1	0.00179869
Index-2G3-16S	S13	23	0.01	0	0.000453809
Index-1G3-16S	S13	23	0.1	0	0.000707332
Index-3G12-16S	S13	23	0.001	3	0.00127632
Index-4G6-16S	S13	23	0.0001	1	0.000572466
Index-4G3-16S	S13	23	0.0001	0	0.000439004
Index-3G9-16S	S13	23	0.001	2	0.000498732
Index-4G9-16S	S13	23	0.0001	2	0.000921051
Index-4G12-16S	S13	23	0.0001	3	0.000383068
Index-3G3-16S	S13	23	0.001	0	0.000442198
Index-1G12-16S	S13	23	0.1	3	0.000324394
Index-1G6-16S	S13	23	0.1	1	0.000467955
Index-1G9-16S	S13	23	0.1	2	0.0293691
Index-1H12-16S	S13	24	0.1	3	0.00463551
Index-1H6-16S	S13	24	0.1	1	0.0140297
Index-2H12-16S	S13	24	0.01	3	0.0271667
Index-3H3-16S	S13	24	0.001	0	0.0142075
Index-2H3-16S	S13	24	0.01	0	0.0175043
Index-3H12-16S	S13	24	0.001	3	0.0234391
Index-3H6-16S	S13	24	0.001	1	0.0162692
Index-2H6-16S	S13	24	0.01	1	0.0209268
Index-3H9-16S	S13	24	0.001	2	0.0120584
Index-1H3-16S	S13	24	0.1	0	0.0114926
Index-2H9-16S	S13	24	0.01	2	0.00339802
Index-1H9-16S	S13	24	0.1	2	0.00280261
Index-4H6-16S	S13	24	0.0001	1	0.0340864
Index-4H3-16S	S13	24	0.0001	0	0.000352573
Index-1C1-16S	S13	3	0.1	0	0.000487201
Index-3C10-16S	S13	3	0.001	3	0.000474331
Index-4C4-16S	S13	3	0.0001	1	0.000412783
Index-1C10-16S	S13	3	0.1	3	0.000376938
Index-3C1-16S	S13	3	0.001	0	0.000758044
Index-4C1-16S	S13	3	0.0001	0	0.000601382
Index-4C10-16S	S13	3	0.0001	3	0.000390588
Index-1C7-16S	S13	3	0.1	2	0.000352911
Index-2C4-16S	S13	3	0.01	1	0.00035389
Index-1C4-16S	S13	3	0.1	1	0.00621085
Index-2C1-16S	S13	3	0.01	0	0.000695944
Index-2C10-16S	S13	3	0.01	3	0.00028187
Index-3C7-16S	S13	3	0.001	2	0.00064905
Index-3C4-16S	S13	3	0.001	1	0.000504728
Index-4C7-16S	S13	3	0.0001	2	0.00260424
Index-2C7-16S	S13	3	0.01	2	0.0517456
Index-2D10-16S	S13	4	0.01	3	0.141381
Index-4D4-16S	S13	4	0.0001	1	0.0128305
Index-1D1-16S	S13	4	0.1	0	0.0056264
Index-1D10-16S	S13	4	0.1	3	0.030611
Index-2D1-16S	S13	4	0.01	0	0.0508769
Index-3D10-16S	S13	4	0.001	3	0.131853
Index-4D10-16S	S13	4	0.0001	3	0.0553028
Index-3D7-16S	S13	4	0.001	2	0.00900028
Index-1D7-16S	S13	4	0.1	2	0.0541856
Index-3D4-16S	S13	4	0.001	1	0.010883
Index-1D4-16S	S13	4	0.1	1	0.0177894
Index-2D7-16S	S13	4	0.01	2	0.0417237
Index-2D4-16S	S13	4	0.01	1	0.0173905
Index-1E1-16S	S13	5	0.1	0	0.0140913
Index-2E10-16S	S13	5	0.01	3	0.0351361
Index-3E10-16S	S13	5	0.001	3	0.00861705
Index-1E10-16S	S13	5	0.1	3	0.0315325
Index-2E1-16S	S13	5	0.01	0	0.0194015
Index-2E4-16S	S13	5	0.01	1	0.0222446
Index-2E7-16S	S13	5	0.01	2	0.0893443
Index-4E7-16S	S13	5	0.0001	2	0.0913222
Index-4E1-16S	S13	5	0.0001	0	0.0302263
Index-3E1-16S	S13	5	0.001	0	0.0725203
Index-4E4-16S	S13	5	0.0001	1	0.0371114
Index-3E4-16S	S13	5	0.001	1	0.00197478
Index-1E7-16S	S13	5	0.1	2	0.104838
Index-4E10-16S	S13	5	0.0001	3	0.00712614
Index-1E4-16S	S13	5	0.1	1	0.0422953
Index-3E7-16S	S13	5	0.001	2	0.000292214
Index-1F1-16S	S13	6	0.1	0	0.000464503
Index-1F10-16S	S13	6	0.1	3	0.000348527
Index-2F4-16S	S13	6	0.01	1	0.000766933
Index-4F1-16S	S13	6	0.0001	0	0.000297947
Index-4F10-16S	S13	6	0.0001	3	0.000331478
Index-4F7-16S	S13	6	0.0001	2	0.00141123
Index-2F1-16S	S13	6	0.01	0	0.000472507
Index-2F10-16S	S13	6	0.01	3	0.000650121
Index-3F4-16S	S13	6	0.001	1	0.000298862
Index-1F4-16S	S13	6	0.1	1	0.000681576
Index-3F7-16S	S13	6	0.001	2	0.00047604
Index-3F1-16S	S13	6	0.001	0	0.00044112
Index-3F10-16S	S13	6	0.001	3	0.000302609
Index-2F7-16S	S13	6	0.01	2	0.000400211
Index-1F7-16S	S13	6	0.1	2	0.000670539
Index-4F4-16S	S13	6	0.0001	1	0.0592949
Index-3G7-16S	S13	7	0.001	2	0.0594209
Index-3G4-16S	S13	7	0.001	1	0.0532898
Index-1G1-16S	S13	7	0.1	0	0.20708
Index-4G7-16S	S13	7	0.0001	2	0.214814
Index-4G10-16S	S13	7	0.0001	3	0.023346
Index-2G7-16S	S13	7	0.01	2	0.0142638
Index-2G4-16S	S13	7	0.01	1	0.00857168
Index-1G4-16S	S13	7	0.1	1	0.00686146
Index-1G7-16S	S13	7	0.1	2	0.0394794
Index-2G1-16S	S13	7	0.01	0	0.0301389
Index-2G10-16S	S13	7	0.01	3	0.180058
Index-4G4-16S	S13	7	0.0001	1	0.177843
Index-4G1-16S	S13	7	0.0001	0	0.0470187
Index-3G10-16S	S13	7	0.001	3	0.0600196
Index-3G1-16S	S13	7	0.001	0	0.0659864
Index-3H7-16S	S13	8	0.001	2	0.254991
Index-4H1-16S	S13	8	0.0001	0	0.0593796
Index-1H1-16S	S13	8	0.1	0	0.0080672
Index-1H10-16S	S13	8	0.1	3	0.0107205
Index-1H4-16S	S13	8	0.1	1	0.0822433
Index-3H1-16S	S13	8	0.001	0	0.0711171
Index-3H4-16S	S13	8	0.001	1	0.0173733
Index-2H4-16S	S13	8	0.01	1	0.0461274
Index-4H4-16S	S13	8	0.0001	1	0.0189697
Index-2H7-16S	S13	8	0.01	2	0.00534738
Index-1H7-16S	S13	8	0.1	2	0.306213
Index-4H7-16S	S13	8	0.0001	2	0.054273
Index-2H1-16S	S13	8	0.01	0	0.0353434
Index-2H10-16S	S13	8	0.01	3	0.0864584
Index-3H10-16S	S13	8	0.001	3	0.0130187
Index-4A5-16S	S13	9	0.0001	1	0.0219268
Index-1A2-16S	S13	9	0.1	0	0.00375008
Index-1A5-16S	S13	9	0.1	1	0.0310601
Index-3A2-16S	S13	9	0.001	0	0.0125827
Index-2A2-16S	S13	9	0.01	0	0.0051191
Index-2A11-16S	S13	9	0.01	3	0.00858382
Index-2A5-16S	S13	9	0.01	1	0.0229807
Index-4A11-16S	S13	9	0.0001	3	0.00250665
Index-1A8-16S	S13	9	0.1	2	0.0280807
Index-3A5-16S	S13	9	0.001	1	0.00324749
Index-1A11-16S	S13	9	0.1	3	0.0144521
Index-3A11-16S	S13	9	0.001	3	0.00411631
Index-2A8-16S	S13	9	0.01	2	0.0231339
Index-4A8-16S	S13	9	0.0001	2	0.0300679
Index-3A8-16S	S13	9	0.001	2	0.0296054
Index-4A2-16S	S13	9	0.0001	0	0.000157673
Index-1A1-16S	S14	1	0.1	0	0.000106157
Index-1A4-16S	S14	1	0.1	1	0.000346993
Index-3B2-16S	S14	10	0.001	0	0
Index-1B2-16S	S14	10	0.1	0	0
Index-1B5-16S	S14	10	0.1	1	0.000264434
Index-4B2-16S	S14	10	0.0001	0	0
Index-1B8-16S	S14	10	0.1	2	0.000156318
Index-4B11-16S	S14	10	0.0001	3	0.000196055
Index-4B5-16S	S14	10	0.0001	1	0
Index-2B2-16S	S14	10	0.01	0	0.000272384
Index-4B8-16S	S14	10	0.0001	2	0
Index-1B11-16S	S14	10	0.1	3	7.76701e-05
Index-2B5-16S	S14	10	0.01	1	6.00078e-05
Index-2B8-16S	S14	10	0.01	2	0.000102356
Index-3B11-16S	S14	10	0.001	3	3.95838e-05
Index-2B11-16S	S14	10	0.01	3	0.000341607
Index-3B8-16S	S14	10	0.001	2	0
Index-3B5-16S	S14	10	0.001	1	3.08135e-05
Index-4D11-16S	S14	12	0.0001	3	8.27799e-05
Index-3D2-16S	S14	12	0.001	0	5.6922e-05
Index-2E5-16S	S14	13	0.01	1	4.6732e-05
Index-4E11-16S	S14	13	0.0001	3	0.00010185
Index-3F11-16S	S14	14	0.001	3	0
Index-2F2-16S	S14	14	0.01	0	0
Index-2F11-16S	S14	14	0.01	3	0
Index-4F8-16S	S14	14	0.0001	2	0.000435299
Index-4F11-16S	S14	14	0.0001	3	9.52723e-05
Index-3F2-16S	S14	14	0.001	0	0.000371291
Index-3F8-16S	S14	14	0.001	2	0
Index-4F5-16S	S14	14	0.0001	1	0
Index-1F5-16S	S14	14	0.1	1	0
Index-2F5-16S	S14	14	0.01	1	0.000194953
Index-1F8-16S	S14	14	0.1	2	0
Index-1F2-16S	S14	14	0.1	0	7.40472e-05
Index-2F8-16S	S14	14	0.01	2	0.000581502
Index-4F2-16S	S14	14	0.0001	0	6.64998e-05
Index-2G11-16S	S14	15	0.01	3	5.31315e-05
Index-4G11-16S	S14	15	0.0001	3	6.53545e-05
Index-1G11-16S	S14	15	0.1	3	0
Index-2H2-16S	S14	16	0.01	0	0.000363766
Index-4H2-16S	S14	16	0.0001	0	0.000193959
Index-1H11-16S	S14	16	0.1	3	0.000233656
Index-3H2-16S	S14	16	0.001	0	0
Index-1H5-16S	S14	16	0.1	1	0.000101706
Index-2H11-16S	S14	16	0.01	3	0.000175419
Index-2H5-16S	S14	16	0.01	1	0.00044725
Index-4H5-16S	S14	16	0.0001	1	0
Index-1H2-16S	S14	16	0.1	0	0.000123721
Index-3H5-16S	S14	16	0.001	1	0
Index-1H8-16S	S14	16	0.1	2	0
Index-2H8-16S	S14	16	0.01	2	0.000126256
Index-3H11-16S	S14	16	0.001	3	7.89632e-05
Index-4A12-16S	S14	17	0.0001	3	0.000338773
Index-4A9-16S	S14	17	0.0001	2	0.000518383
Index-3B9-16S	S14	18	0.001	2	0.000152775
Index-2B12-16S	S14	18	0.01	3	0
Index-1C6-16S	S14	19	0.1	1	0.000287894
Index-3C12-16S	S14	19	0.001	3	0
Index-1C9-16S	S14	19	0.1	2	0.00104714
Index-4C3-16S	S14	19	0.0001	0	0
Index-1C12-16S	S14	19	0.1	3	0
Index-2C3-16S	S14	19	0.01	0	0
Index-2C12-16S	S14	19	0.01	3	0.00143212
Index-3C9-16S	S14	19	0.001	2	0
Index-2C6-16S	S14	19	0.01	1	0.000404661
Index-3C6-16S	S14	19	0.001	1	0.000933956
Index-4C12-16S	S14	19	0.0001	3	0
Index-2C9-16S	S14	19	0.01	2	0
Index-1C3-16S	S14	19	0.1	0	0.00147914
Index-4C9-16S	S14	19	0.0001	2	0.00078882
Index-4C6-16S	S14	19	0.0001	1	0.000354889
Index-3C3-16S	S14	19	0.001	0	0.000198116
Index-4B1-16S	S14	2	0.0001	0	0.000590837
Index-4B10-16S	S14	2	0.0001	3	0
Index-1B1-16S	S14	2	0.1	0	0
Index-3B1-16S	S14	2	0.001	0	0.000105692
Index-2B1-16S	S14	2	0.01	0	0.000176042
Index-1B10-16S	S14	2	0.1	3	0.000287881
Index-4B4-16S	S14	2	0.0001	1	0
Index-2B4-16S	S14	2	0.01	1	0
Index-3B7-16S	S14	2	0.001	2	0
Index-3B4-16S	S14	2	0.001	1	0
Index-1B4-16S	S14	2	0.1	1	0
Index-1B7-16S	S14	2	0.1	2	0
Index-2B10-16S	S14	2	0.01	3	0.000149621
Index-3B10-16S	S14	2	0.001	3	0
Index-2D12-16S	S14	20	0.01	3	0.000228367
Index-3D12-16S	S14	20	0.001	3	0.000187947
Index-1D9-16S	S14	20	0.1	2	0
Index-1D12-16S	S14	20	0.1	3	6.83542e-05
Index-4D12-16S	S14	20	0.0001	3	0.000196479
Index-4D3-16S	S14	20	0.0001	0	0.000788143
Index-4D6-16S	S14	20	0.0001	1	0.000154033
Index-3D6-16S	S14	20	0.001	1	0
Index-1D6-16S	S14	20	0.1	1	0.00015748
Index-2D3-16S	S14	20	0.01	0	0
Index-1D3-16S	S14	20	0.1	0	0.000193556
Index-3D3-16S	S14	20	0.001	0	0.000353138
Index-3D9-16S	S14	20	0.001	2	0
Index-2D9-16S	S14	20	0.01	2	0
Index-1E12-16S	S14	21	0.1	3	4.28347e-05
Index-2E3-16S	S14	21	0.01	0	0
Index-2E12-16S	S14	21	0.01	3	0.00016852
Index-3E12-16S	S14	21	0.001	3	0.000450662
Index-4E6-16S	S14	21	0.0001	1	0.000689592
Index-4E3-16S	S14	21	0.0001	0	0.000260962
Index-3E3-16S	S14	21	0.001	0	0
Index-4E12-16S	S14	21	0.0001	3	0
Index-1E3-16S	S14	21	0.1	0	0
Index-2E9-16S	S14	21	0.01	2	0.000786966
Index-4E9-16S	S14	21	0.0001	2	0
Index-1E9-16S	S14	21	0.1	2	0
Index-1E6-16S	S14	21	0.1	1	0.000106842
Index-3E9-16S	S14	21	0.001	2	0
Index-2E6-16S	S14	21	0.01	1	9.19262e-05
Index-3E6-16S	S14	21	0.001	1	0
Index-2G12-16S	S14	23	0.01	3	0.000201449
Index-3G6-16S	S14	23	0.001	1	0
Index-2G9-16S	S14	23	0.01	2	0
Index-2G6-16S	S14	23	0.01	1	0
Index-2G3-16S	S14	23	0.01	0	0
Index-1G3-16S	S14	23	0.1	0	0
Index-3G12-16S	S14	23	0.001	3	0.00025696
Index-4G6-16S	S14	23	0.0001	1	0.000306472
Index-4G3-16S	S14	23	0.0001	0	0.000107719
Index-3G9-16S	S14	23	0.001	2	0.000734244
Index-4G9-16S	S14	23	0.0001	2	0.00122943
Index-4G12-16S	S14	23	0.0001	3	0.000214843
Index-3G3-16S	S14	23	0.001	0	0
Index-1G12-16S	S14	23	0.1	3	0.000849031
Index-1G6-16S	S14	23	0.1	1	0.000114822
Index-1G9-16S	S14	23	0.1	2	0.000112505
Index-3H3-16S	S14	24	0.001	0	5.80017e-05
Index-1H9-16S	S14	24	0.1	2	0.000478384
Index-4H6-16S	S14	24	0.0001	1	0
Index-1C1-16S	S14	3	0.1	0	0.000358634
Index-3C10-16S	S14	3	0.001	3	0.000103455
Index-4C4-16S	S14	3	0.0001	1	0
Index-1C10-16S	S14	3	0.1	3	0
Index-3C1-16S	S14	3	0.001	0	0.000469899
Index-4C1-16S	S14	3	0.0001	0	0.000118049
Index-4C10-16S	S14	3	0.0001	3	0
Index-1C7-16S	S14	3	0.1	2	0
Index-2C4-16S	S14	3	0.01	1	0
Index-1C4-16S	S14	3	0.1	1	0
Index-2C1-16S	S14	3	0.01	0	0.000585477
Index-2C10-16S	S14	3	0.01	3	0.000276651
Index-3C7-16S	S14	3	0.001	2	0
Index-3C4-16S	S14	3	0.001	1	0.000533488
Index-4C7-16S	S14	3	0.0001	2	0
Index-2C7-16S	S14	3	0.01	2	0.000407931
Index-2D10-16S	S14	4	0.01	3	0.000252755
Index-4D4-16S	S14	4	0.0001	1	0
Index-1D1-16S	S14	4	0.1	0	0
Index-1D10-16S	S14	4	0.1	3	0
Index-2D1-16S	S14	4	0.01	0	0.000459804
Index-3D10-16S	S14	4	0.001	3	0.000300258
Index-4D10-16S	S14	4	0.0001	3	0.000737232
Index-3D7-16S	S14	4	0.001	2	0
Index-1D7-16S	S14	4	0.1	2	0.000135323
Index-3D4-16S	S14	4	0.001	1	0.000101728
Index-1D4-16S	S14	4	0.1	1	0.000201267
Index-2D7-16S	S14	4	0.01	2	0.000129183
Index-2D4-16S	S14	4	0.01	1	0.000573728
Index-1E1-16S	S14	5	0.1	0	0.000124039
Index-2E10-16S	S14	5	0.01	3	0
Index-3E10-16S	S14	5	0.001	3	0
Index-1E10-16S	S14	5	0.1	3	0
Index-2E1-16S	S14	5	0.01	0	0.000121676
Index-2E4-16S	S14	5	0.01	1	0
Index-2E7-16S	S14	5	0.01	2	0.000523912
Index-4E7-16S	S14	5	0.0001	2	0.000680311
Index-4E1-16S	S14	5	0.0001	0	0.00033712
Index-3E1-16S	S14	5	0.001	0	0.000300643
Index-4E4-16S	S14	5	0.0001	1	0
Index-3E4-16S	S14	5	0.001	1	0
Index-1E7-16S	S14	5	0.1	2	0.000461419
Index-4E10-16S	S14	5	0.0001	3	0
Index-1E4-16S	S14	5	0.1	1	0
Index-3E7-16S	S14	5	0.001	2	0
Index-1F1-16S	S14	6	0.1	0	0
Index-1F10-16S	S14	6	0.1	3	0
Index-2F4-16S	S14	6	0.01	1	0.000602185
Index-4F1-16S	S14	6	0.0001	0	0.000292429
Index-4F10-16S	S14	6	0.0001	3	0.000433786
Index-4F7-16S	S14	6	0.0001	2	0
Index-2F1-16S	S14	6	0.01	0	0
Index-2F10-16S	S14	6	0.01	3	0.000182309
Index-3F4-16S	S14	6	0.001	1	0
Index-1F4-16S	S14	6	0.1	1	0.000111492
Index-3F7-16S	S14	6	0.001	2	0.00012889
Index-3F1-16S	S14	6	0.001	0	0.000236155
Index-3F10-16S	S14	6	0.001	3	0
Index-2F7-16S	S14	6	0.01	2	0
Index-1F7-16S	S14	6	0.1	2	0
Index-4F4-16S	S14	6	0.0001	1	7.38669e-05
Index-4G7-16S	S14	7	0.0001	2	9.35793e-05
Index-3G1-16S	S14	7	0.001	0	6.92667e-05
Index-3H7-16S	S14	8	0.001	2	0.000495161
Index-4H1-16S	S14	8	0.0001	0	0
Index-1H1-16S	S14	8	0.1	0	0
Index-1H10-16S	S14	8	0.1	3	0
Index-1H4-16S	S14	8	0.1	1	0.000323528
Index-3H1-16S	S14	8	0.001	0	0.000276985
Index-3H4-16S	S14	8	0.001	1	0.000130664
Index-2H4-16S	S14	8	0.01	1	8.29938e-05
Index-4H4-16S	S14	8	0.0001	1	0
Index-2H7-16S	S14	8	0.01	2	0
Index-1H7-16S	S14	8	0.1	2	0.000422704
Index-4H7-16S	S14	8	0.0001	2	0
Index-2H1-16S	S14	8	0.01	0	0.000428258
Index-2H10-16S	S14	8	0.01	3	0.00018474
Index-3H10-16S	S14	8	0.001	3	4.18422e-05
Index-3A11-16S	S14	9	0.001	3	0.000104937
Index-2A8-16S	S14	9	0.01	2	0.0233519
Index-1A1-16S	S15	1	0.1	0	0.0756235
Index-1A10-16S	S15	1	0.1	3	0.000937764
Index-4A4-16S	S15	1	0.0001	1	0.00166152
Index-4A10-16S	S15	1	0.0001	3	0.000837939
Index-3A7-16S	S15	1	0.001	2	0.000311665
Index-4A7-16S	S15	1	0.0001	2	0.0746909
Index-1A4-16S	S15	1	0.1	1	0.000405965
Index-2A4-16S	S15	1	0.01	1	0.00130293
Index-3A1-16S	S15	1	0.001	0	0.0639515
Index-1A7-16S	S15	1	0.1	2	0.00117402
Index-4A1-16S	S15	1	0.0001	0	0.00170715
Index-2A1-16S	S15	1	0.01	0	0.000586786
Index-2A10-16S	S15	1	0.01	3	0.00286419
Index-3A4-16S	S15	1	0.001	1	0.00149321
Index-2A7-16S	S15	1	0.01	2	0.000542711
Index-3A10-16S	S15	1	0.001	3	0.10246
Index-3B2-16S	S15	10	0.001	0	0.264745
Index-1B2-16S	S15	10	0.1	0	0.0846339
Index-1B5-16S	S15	10	0.1	1	0.13114
Index-4B2-16S	S15	10	0.0001	0	0.11719
Index-1B8-16S	S15	10	0.1	2	0.0992458
Index-4B11-16S	S15	10	0.0001	3	0.0997199
Index-4B5-16S	S15	10	0.0001	1	0.197394
Index-2B2-16S	S15	10	0.01	0	0.110099
Index-4B8-16S	S15	10	0.0001	2	0.0728415
Index-1B11-16S	S15	10	0.1	3	0.0386729
Index-2B5-16S	S15	10	0.01	1	0.109555
Index-2B8-16S	S15	10	0.01	2	0.0776249
Index-3B11-16S	S15	10	0.001	3	0.00537524
Index-2B11-16S	S15	10	0.01	3	0.117056
Index-3B8-16S	S15	10	0.001	2	0.0939768
Index-3B5-16S	S15	10	0.001	1	0.136661
Index-4C2-16S	S15	11	0.0001	0	0.0506593
Index-1C8-16S	S15	11	0.1	2	0.0470177
Index-1C11-16S	S15	11	0.1	3	0.119956
Index-2C2-16S	S15	11	0.01	0	0.0128859
Index-2C11-16S	S15	11	0.01	3	0.136793
Index-3C8-16S	S15	11	0.001	2	0.068497
Index-1C5-16S	S15	11	0.1	1	0.155941
Index-4C5-16S	S15	11	0.0001	1	0.106963
Index-3C11-16S	S15	11	0.001	3	0.189265
Index-4C8-16S	S15	11	0.0001	2	0.114893
Index-1C2-16S	S15	11	0.1	0	0.123699
Index-3C5-16S	S15	11	0.001	1	0.153523
Index-3C2-16S	S15	11	0.001	0	0.144054
Index-4C11-16S	S15	11	0.0001	3	0.062946
Index-2C8-16S	S15	11	0.01	2	0.037816
Index-2C5-16S	S15	11	0.01	1	0.0606297
Index-1D11-16S	S15	12	0.1	3	0.00826763
Index-2D11-16S	S15	12	0.01	3	0.117099
Index-4D11-16S	S15	12	0.0001	3	0.152383
Index-2D2-16S	S15	12	0.01	0	0.123792
Index-4D2-16S	S15	12	0.0001	0	0.100363
Index-1D8-16S	S15	12	0.1	2	0.0456876
Index-3D11-16S	S15	12	0.001	3	0.112453
Index-3D8-16S	S15	12	0.001	2	0.125196
Index-3D2-16S	S15	12	0.001	0	0.126856
Index-4D5-16S	S15	12	0.0001	1	0.14898
Index-4D8-16S	S15	12	0.0001	2	0.0677621
Index-1D5-16S	S15	12	0.1	1	0.0575032
Index-2D5-16S	S15	12	0.01	1	0.0757035
Index-3D5-16S	S15	12	0.001	1	0.0689408
Index-2D8-16S	S15	12	0.01	2	0.16413
Index-1D2-16S	S15	12	0.1	0	0.0908316
Index-3E2-16S	S15	13	0.001	0	0.000791048
Index-2E5-16S	S15	13	0.01	1	0.00659641
Index-2E11-16S	S15	13	0.01	3	0.108421
Index-4E5-16S	S15	13	0.0001	1	0.13924
Index-2E2-16S	S15	13	0.01	0	0.0417343
Index-2E8-16S	S15	13	0.01	2	0.115001
Index-1E8-16S	S15	13	0.1	2	0.277617
Index-1E2-16S	S15	13	0.1	0	0.116936
Index-4E11-16S	S15	13	0.0001	3	0.134973
Index-1E5-16S	S15	13	0.1	1	0.086823
Index-3E5-16S	S15	13	0.001	1	0.175461
Index-4E2-16S	S15	13	0.0001	0	0.105953
Index-3E8-16S	S15	13	0.001	2	0.0848579
Index-3F11-16S	S15	14	0.001	3	0.101694
Index-2F2-16S	S15	14	0.01	0	0.0183149
Index-2F11-16S	S15	14	0.01	3	0.269371
Index-4F8-16S	S15	14	0.0001	2	0.215833
Index-4F11-16S	S15	14	0.0001	3	0.150785
Index-3F2-16S	S15	14	0.001	0	0.100494
Index-3F8-16S	S15	14	0.001	2	0.167967
Index-4F5-16S	S15	14	0.0001	1	0.107478
Index-1F5-16S	S15	14	0.1	1	0.0381811
Index-2F5-16S	S15	14	0.01	1	0.103262
Index-1F8-16S	S15	14	0.1	2	0.19139
Index-1F2-16S	S15	14	0.1	0	0.070004
Index-2F8-16S	S15	14	0.01	2	0.24255
Index-4F2-16S	S15	14	0.0001	0	0.000431739
Index-4G8-16S	S15	15	0.0001	2	0.00108258
Index-2G11-16S	S15	15	0.01	3	0.000416826
Index-3G2-16S	S15	15	0.001	0	0.0324827
Index-1G2-16S	S15	15	0.1	0	0.00079966
Index-3G5-16S	S15	15	0.001	1	0.00108058
Index-2G5-16S	S15	15	0.01	1	0.000635741
Index-2G2-16S	S15	15	0.01	0	0.000421927
Index-4G11-16S	S15	15	0.0001	3	0.000566752
Index-2G8-16S	S15	15	0.01	2	0.00103464
Index-4G5-16S	S15	15	0.0001	1	0.0831165
Index-1G11-16S	S15	15	0.1	3	0.00035893
Index-3G8-16S	S15	15	0.001	2	0.000470053
Index-3G11-16S	S15	15	0.001	3	0.000401401
Index-4G2-16S	S15	15	0.0001	0	0.0986169
Index-1G8-16S	S15	15	0.1	2	0.112069
Index-1G5-16S	S15	15	0.1	1	0.171837
Index-2H2-16S	S15	16	0.01	0	0.179101
Index-4H2-16S	S15	16	0.0001	0	0.0167375
Index-1H11-16S	S15	16	0.1	3	0.127287
Index-3H2-16S	S15	16	0.001	0	0.105846
Index-1H5-16S	S15	16	0.1	1	0.0165975
Index-2H11-16S	S15	16	0.01	3	0.0674577
Index-2H5-16S	S15	16	0.01	1	0.00110102
Index-4H5-16S	S15	16	0.0001	1	0.203779
Index-1H2-16S	S15	16	0.1	0	0.126876
Index-3H5-16S	S15	16	0.001	1	0.0806353
Index-1H8-16S	S15	16	0.1	2	0.104052
Index-2H8-16S	S15	16	0.01	2	0.143826
Index-3H11-16S	S15	16	0.001	3	0.00229559
Index-3A3-16S	S15	17	0.001	0	0.0003364
Index-1A6-16S	S15	17	0.1	1	0.000665065
Index-2A6-16S	S15	17	0.01	1	0.00085848
Index-2A3-16S	S15	17	0.01	0	0.0261888
Index-1A9-16S	S15	17	0.1	2	0.000761988
Index-2A9-16S	S15	17	0.01	2	0.001049
Index-2A12-16S	S15	17	0.01	3	0.00169306
Index-4A12-16S	S15	17	0.0001	3	0.000594282
Index-3A12-16S	S15	17	0.001	3	0.001461
Index-4A3-16S	S15	17	0.0001	0	0.00131264
Index-3A6-16S	S15	17	0.001	1	0.00117931
Index-1A12-16S	S15	17	0.1	3	0.00116185
Index-4A6-16S	S15	17	0.0001	1	0.0118603
Index-1A3-16S	S15	17	0.1	0	0.000994155
Index-3A9-16S	S15	17	0.001	2	0.00147964
Index-4A9-16S	S15	17	0.0001	2	0.0304311
Index-1B6-16S	S15	18	0.1	1	0.0396289
Index-1B12-16S	S15	18	0.1	3	0.00187188
Index-4B3-16S	S15	18	0.0001	0	0.000771547
Index-3B6-16S	S15	18	0.001	1	0.0015787
Index-3B3-16S	S15	18	0.001	0	0.0735729
Index-2B9-16S	S15	18	0.01	2	0.0454128
Index-1B9-16S	S15	18	0.1	2	0.00120436
Index-3B12-16S	S15	18	0.001	3	0.000436531
Index-2B6-16S	S15	18	0.01	1	0.0046446
Index-1B3-16S	S15	18	0.1	0	0.00102914
Index-3B9-16S	S15	18	0.001	2	0.00102584
Index-4B9-16S	S15	18	0.0001	2	0.0102517
Index-2B12-16S	S15	18	0.01	3	0.00054642
Index-4B6-16S	S15	18	0.0001	1	0.00103677
Index-2B3-16S	S15	18	0.01	0	0.0347438
Index-1C6-16S	S15	19	0.1	1	0.0020576
Index-3C12-16S	S15	19	0.001	3	0.0305449
Index-1C9-16S	S15	19	0.1	2	0.0016631
Index-4C3-16S	S15	19	0.0001	0	0.0345263
Index-1C12-16S	S15	19	0.1	3	0.00232727
Index-2C3-16S	S15	19	0.01	0	0.00105558
Index-2C12-16S	S15	19	0.01	3	0.00139
Index-3C9-16S	S15	19	0.001	2	0.00120647
Index-2C6-16S	S15	19	0.01	1	0.00112472
Index-3C6-16S	S15	19	0.001	1	0.00278127
Index-4C12-16S	S15	19	0.0001	3	0.00129646
Index-2C9-16S	S15	19	0.01	2	0.0481355
Index-1C3-16S	S15	19	0.1	0	0.00293653
Index-4C9-16S	S15	19	0.0001	2	0.00078302
Index-4C6-16S	S15	19	0.0001	1	0.00556602
Index-3C3-16S	S15	19	0.001	0	0.0721083
Index-4B1-16S	S15	2	0.0001	0	0.102988
Index-4B10-16S	S15	2	0.0001	3	0.0624618
Index-1B1-16S	S15	2	0.1	0	0.0918628
Index-3B1-16S	S15	2	0.001	0	0.111839
Index-2B1-16S	S15	2	0.01	0	0.0538922
Index-1B10-16S	S15	2	0.1	3	0.11162
Index-4B4-16S	S15	2	0.0001	1	0.0172697
Index-2B4-16S	S15	2	0.01	1	0.0841084
Index-3B7-16S	S15	2	0.001	2	0.0559261
Index-3B4-16S	S15	2	0.001	1	0.06439
Index-1B4-16S	S15	2	0.1	1	0.0645611
Index-1B7-16S	S15	2	0.1	2	0.00134481
Index-2B10-16S	S15	2	0.01	3	0.0636263
Index-3B10-16S	S15	2	0.001	3	0.0103394
Index-2D12-16S	S15	20	0.01	3	0.135952
Index-3D12-16S	S15	20	0.001	3	0.0883573
Index-1D9-16S	S15	20	0.1	2	0.124188
Index-1D12-16S	S15	20	0.1	3	0.209661
Index-4D12-16S	S15	20	0.0001	3	0.261034
Index-4D3-16S	S15	20	0.0001	0	0.212991
Index-4D6-16S	S15	20	0.0001	1	0.183847
Index-3D6-16S	S15	20	0.001	1	0.0685848
Index-1D6-16S	S15	20	0.1	1	0.10855
Index-2D3-16S	S15	20	0.01	0	0.173834
Index-1D3-16S	S15	20	0.1	0	0.192517
Index-3D3-16S	S15	20	0.001	0	0.166788
Index-3D9-16S	S15	20	0.001	2	0.0482268
Index-2D9-16S	S15	20	0.01	2	0.0804729
Index-1E12-16S	S15	21	0.1	3	0.00056126
Index-2E3-16S	S15	21	0.01	0	0.000434141
Index-2E12-16S	S15	21	0.01	3	0.00234194
Index-3E12-16S	S15	21	0.001	3	0.000731317
Index-4E6-16S	S15	21	0.0001	1	0.000912695
Index-4E3-16S	S15	21	0.0001	0	0.0016786
Index-3E3-16S	S15	21	0.001	0	0.00210892
Index-4E12-16S	S15	21	0.0001	3	0.0466883
Index-1E3-16S	S15	21	0.1	0	0.00215136
Index-2E9-16S	S15	21	0.01	2	0.000624943
Index-4E9-16S	S15	21	0.0001	2	0.0871472
Index-1E9-16S	S15	21	0.1	2	0.0429709
Index-1E6-16S	S15	21	0.1	1	0.00173933
Index-3E9-16S	S15	21	0.001	2	0.0298741
Index-2E6-16S	S15	21	0.01	1	0.001241
Index-3E6-16S	S15	21	0.001	1	0.000972061
Index-1F12-16S	S15	22	0.1	3	0.000812889
Index-3F3-16S	S15	22	0.001	0	0.000731469
Index-3F12-16S	S15	22	0.001	3	0.000338721
Index-4F9-16S	S15	22	0.0001	2	0.000782088
Index-2F6-16S	S15	22	0.01	1	0.000397048
Index-2F12-16S	S15	22	0.01	3	0.00105105
Index-3F6-16S	S15	22	0.001	1	0.000499833
Index-4F6-16S	S15	22	0.0001	1	0.00147756
Index-4F3-16S	S15	22	0.0001	0	0.0234766
Index-1F3-16S	S15	22	0.1	0	0.000800698
Index-4F12-16S	S15	22	0.0001	3	0.0475423
Index-1F6-16S	S15	22	0.1	1	0.000845536
Index-2F9-16S	S15	22	0.01	2	0.000909552
Index-3F9-16S	S15	22	0.001	2	0.045715
Index-1F9-16S	S15	22	0.1	2	0.00855851
Index-2G12-16S	S15	23	0.01	3	0.0813949
Index-3G6-16S	S15	23	0.001	1	0.0582276
Index-2G9-16S	S15	23	0.01	2	0.0296962
Index-2G6-16S	S15	23	0.01	1	0.115288
Index-2G3-16S	S15	23	0.01	0	0.225911
Index-1G3-16S	S15	23	0.1	0	0.045703
Index-3G12-16S	S15	23	0.001	3	0.0812401
Index-4G6-16S	S15	23	0.0001	1	0.0612898
Index-4G3-16S	S15	23	0.0001	0	0.0585102
Index-3G9-16S	S15	23	0.001	2	0.113246
Index-4G9-16S	S15	23	0.0001	2	0.0877534
Index-4G12-16S	S15	23	0.0001	3	0.0754524
Index-3G3-16S	S15	23	0.001	0	0.253791
Index-1G12-16S	S15	23	0.1	3	0.11858
Index-1G6-16S	S15	23	0.1	1	0.123484
Index-1G9-16S	S15	23	0.1	2	0.212145
Index-1H12-16S	S15	24	0.1	3	0.0576659
Index-1H6-16S	S15	24	0.1	1	0.0201312
Index-2H12-16S	S15	24	0.01	3	0.118557
Index-3H3-16S	S15	24	0.001	0	0.15117
Index-2H3-16S	S15	24	0.01	0	0.134116
Index-3H12-16S	S15	24	0.001	3	0.110229
Index-3H6-16S	S15	24	0.001	1	0.0812848
Index-2H6-16S	S15	24	0.01	1	0.113227
Index-3H9-16S	S15	24	0.001	2	0.132937
Index-1H3-16S	S15	24	0.1	0	0.0794846
Index-2H9-16S	S15	24	0.01	2	0.13058
Index-1H9-16S	S15	24	0.1	2	0.198969
Index-4H6-16S	S15	24	0.0001	1	0.147079
Index-4H3-16S	S15	24	0.0001	0	0.152953
Index-1C1-16S	S15	3	0.1	0	0.0387799
Index-3C10-16S	S15	3	0.001	3	0.0482252
Index-4C4-16S	S15	3	0.0001	1	0.0953387
Index-1C10-16S	S15	3	0.1	3	0.0574066
Index-3C1-16S	S15	3	0.001	0	0.0657374
Index-4C1-16S	S15	3	0.0001	0	0.0522628
Index-4C10-16S	S15	3	0.0001	3	0.0764116
Index-1C7-16S	S15	3	0.1	2	0.0124695
Index-2C4-16S	S15	3	0.01	1	0.0999869
Index-1C4-16S	S15	3	0.1	1	0.0018424
[truncated: 5,038 more rows]

[truncated: 2 more sheets: Relative abundance predator av, Sequence reads de novo]
